# Supplementary material for: Pharmacogenetic allele variant frequencies: An analysis of the VA’s Million Veteran Program (MVP) as a representation of the diversity in US population
Source: PLoS One. 2023 Feb 24;18(2):e0274339. doi: 10.1371/journal.pone.0274339 (PMC9956596; doi:10.1371/journal.pone.0274339)
Supplement: S1 File — In addition to allele frequencies, we provide imputation quality information per site and ethnicity/LAI-track (imputation R2). In the same table we attach PharmGKB annotation per site, where available. In the table we include all sites with imputation R2 > .9 in ANY of the four HARE groups (EUR, AFR, HIS, ASN) for a total of 408 sites. Four sites are multiallelic, thus the table has 412 rows. (CSV) [file pone.0274339.s003.csv]

Gene	rsID	ref	alt	MVPid	HARE_AF_EUR	HARE_R2_EUR	HARE_AF_AFR	HARE_R2_AFR	HARE_AF_HIS	HARE_R2_HIS	HARE_AF_ASN	HARE_R2_ASN	gnomAD_AF_nfe	gnomAD_AF_afr	gnomAD_AF_amr	AFR.LAI_AF_EUR	AFR.LAI_AF_AFR	AFR.LAI_R2_AFR	NAT.LAI_AF_EUR	NAT.LAI_AF_AFR	NAT.LAI_AF_NAT	NAT.LAI_R2_NAT	G1K_AF_EUR	G1K_AF_AFR	G1K_AF_AMR	Variant.ID	Variant.Name	Gene.IDs	Gene.Symbols	Location	Variant.Annotation.count	Clinical.Annotation.count	Level.1.2.Clinical.Annotation.count	Guideline.Annotation.count	Label.Annotation.count	Synonyms
CYP26A1	rs61735552	C	A	10:94834638:C:A	0.000302537	0.997239	0.0422389	0.997966	0.00452021	0.997477	6.38636e-05	0.937032	0.000194477	0.0428342	0	4.99e-05	0.0516	0.998	0.000133	0.0498	2.99e-05	0.991	0	0.0469	0.0043	NA	NA	NA	NA	NA	NA	NA	NA	NA	NA	NA
CYP26A1	rs146619916	T	C	10:94836373:T:C	8.6705e-05	1	1.60363e-05	1	0.000133547	1	0	NA	6.48256e-05	0	0	6.65e-05	4.89e-06	1	0.000227	0	0	0	NA	NA	NA	NA	NA	NA	NA	NA	NA	NA	NA	NA	NA	NA
CYP2S1	rs338599	G	C	19:41700493:G:C	0.960097	0.96832	0.875876	0.981233	0.942547	0.960951	0.832847	0.968669	0.959507	0.873907	0.943396	0.956	0.858	0.982	0.958	0.87	0.935	0.94	NA	NA	NA	NA	NA	NA	NA	NA	NA	NA	NA	NA	NA	NA
CYP2S1	rs34971233	C	T	19:41712275:C:T	0.0232053	0.988107	0.023563	0.986714	0.022147	0.994209	0.00360256	0.972866	0.0252433	0.0275799	0.0129717	0.0208	0.0242	0.986	0.0344	0.0187	0.000231	0.908	NA	NA	NA	NA	NA	NA	NA	NA	NA	NA	NA	NA	NA	NA
CYP2C19	rs17882744	C	T	10:96602691:C:T	0.000190731	0.598043	0.0122132	0.970505	0.00200375	0.952398	0.000107921	0.00298309	0.00272232	0.0117161	0.00235849	0.000245	0.0148	0.972	0.00091	0.0163	4.58e-05	0.00206	0	0.0083	0.0058	NA	NA	NA	NA	NA	NA	NA	NA	NA	NA	NA
CYP2C19	rs3814637	C	T	10:96521045:C:T	0.0666002	0.980451	0.111345	0.93306	0.0532547	0.970428	0.0868966	0.920562	0.0671942	0.115703	0.0471698	0.0577	0.123	0.928	0.0664	0.111	0.0134	0.98	0.0716	0.1067	0.0389	PA166154042	rs3814637	PA124	CYP2C19	NC_000010.10:96521045	5	1	0	0	0	rs17878465, NC_000010.10:g.96521045C>T, rs58858251, [GRCh37]chr10:96521045, rs3814637, rs117910415, 3814637, NG_008384.2:g.3583C>T, rs11565103, NC_000010.11:g.94761288C>T, NM_000769.2:c.-1418C>T
CYP2C19	rs11568732	T	G	10:96521574:T:G	0.063326	0.980001	0.0777376	0.917008	0.0483131	0.970411	0.0854509	0.925651	0.0644868	0.0814194	0.0424528	0.0555	0.0826	0.908	0.0645	0.0687	0.0134	0.979	0.0686	0.0696	0.036	PA166154138	rs11568732	PA124	CYP2C19	NC_000010.10:96521574	1	1	0	0	0	11568732, rs11568732, NM_000769.2:c.-889T>G, rs17110257, NC_000010.10:g.96521574T>G, [GRCh38]chr10:94761817, rs17884755, [GRCh37]chr10:96521574, NC_000010.11:g.94761817T>G, NG_008384.2:g.4112T>G
CYP2C19	rs12769205	A	G	10:96535124:A:G	0.148833	0.987776	0.197519	0.988944	0.123775	0.992215	0.304338	0.987983	0.143898	0.19846	0.128538	0.151	0.208	0.989	0.137	0.188	0.0817	0.996	0.1451	0.1967	0.1052	PA166154156	rs12769205	PA124	CYP2C19	NC_000010.10:96535124	590	40	16	0	0	rs28969424, 12769205, NC_000010.10:g.96535124A>G, NM_000769.1:c.332-23A>G, [GRCh38]chr10:94775367, rs17882787, NG_008384.2:g.17662A>G, NC_000010.11:g.94775367A>G, [GRCh37]chr10:96535124, rs12769205, NM_000769.2:c.332-23A>G
CYP2C19	rs4244285	G	A	10:96541616:G:A	0.146729	0.994111	0.176911	0.992678	0.120897	0.994335	0.303713	0.989768	0.144735	0.179032	0.129147	0.15	0.183	0.992	0.137	0.16	0.0818	0.996	0.1451	0.1702	0.1052	PA166154053	rs4244285	PA124	CYP2C19	NC_000010.10:96541616	732	52	20	0	0	NP_000760.1:p.Pro227=, NM_000769.2:c.681G>A, rs116940633, [GRCh37]chr10:96541616, NG_008384.2:g.24154G>A, [GRCh38]chr10:94781859, rs17879456, rs60361278, NC_000010.11:g.94781859G>A, NP_000760.1:p.P227P, 4244285, rs4244285, NC_000010.10:g.96541616G>A, NM_000769.1:c.681G>A
CYP2C19	rs3758580	C	T	10:96602622:C:T	0.146254	0.989714	0.176594	0.982017	0.1206	0.988488	0.310954	0.954571	0.143219	0.178924	0.129147	0.149	0.183	0.981	0.136	0.159	0.0818	0.991	0.1451	0.1702	0.1037	NA	NA	NA	NA	NA	NA	NA	NA	NA	NA	NA
CYP2C19	rs17878459	G	C	10:96534922:G:C	0.0316105	0.999226	0.008451	0.999536	0.0158515	0.998303	0.00258228	0.995513	0.0295416	0.00791829	0.0117925	0.0326	0.00315	1	0.0267	0.00235	2.94e-08	0.001	0.0358	0.0038	0.0058	PA166154165	rs17878459	PA124	CYP2C19	NC_000010.10:96534922	3	0	0	0	0	[GRCh37]chr10:96534922, rs59510926, NM_000769.2:c.276G>C, 17878459, NM_000769.2:c.276G>A, NG_008384.2:g.17460G>C, NG_008384.2:g.17460G>A, NP_000760.1:p.Glu92=, NP_000760.1:p.E92D,E, rs17878459, [GRCh38]chr10:94775165, NC_000010.10:g.96534922G>C, NP_000760.1:p.Glu92Asp, NC_000010.10:g.96534922G>A, NC_000010.11:g.94775165G>A, NM_000769.1:c.276G>C, NC_000010.11:g.94775165G>C, NM_000769.1:c.276G>A
CYP2C19	rs4986894	T	C	10:96522365:T:C	0.146591	0.993296	0.174633	0.992507	0.120268	0.993729	0.303465	0.988567	0.14359	0.177282	0.128538	0.149	0.18	0.992	0.137	0.154	0.0817	0.996	0.1451	0.1626	0.1023	NA	NA	NA	NA	NA	NA	NA	NA	NA	NA	NA
CYP2C19	rs181297724	G	C	10:96535296:G:C	0.000262478	0.99515	5.15572e-07	0.0781749	1.00456e-05	0.949638	0.00254263	0.989291	0.00324591	0	0	6.46e-07	4.89e-07	0.1	1.65e-05	0	1.12e-06	0.0011	0.0099	0	0	PA166154219	rs181297724	PA124	CYP2C19	NC_000010.10:96535296	6	0	0	0	0	rs181297724, NC_000010.10:g.96535296G>C, NM_000769.1:c.481G>C, NP_000760.1:p.A161P,T, 181297724, [GRCh38]chr10:94775539, NM_000769.2:c.481G>C, NG_008384.2:g.17834G>C, NP_000760.1:p.Ala161Pro, NC_000010.11:g.94775539G>C, [GRCh37]chr10:96535296
CYP2C19	rs4986893	G	A	10:96540410:G:A	0.000123099	0.90895	0.000267717	0.965944	0.000529125	0.943505	0.0504488	0.932943	0.000389358	0.000344511	0	0.000963	0.000115	0.952	0.000702	0.00109	6.31e-05	0.941	0	0.0023	0	PA166154070	rs4986893	PA124	CYP2C19	NC_000010.10:96540410	393	32	15	0	0	[GRCh37]chr10:96540410, NG_008384.2:g.22948G>A, rs52827375, rs57081121, rs4986893, NC_000010.10:g.96540410G>A, 4986893, [GRCh38]chr10:94780653, NM_000769.2:c.636G>A, NC_000010.11:g.94780653G>A, NP_000760.1:p.Trp212Ter, NP_000760.1:p.W212*
CYP2C19	rs7088784	A	G	10:96541373:A:G	0.0664159	0.981206	0.105121	0.934462	0.0528819	0.970569	0.0859418	0.928727	0.0670565	0.107791	0.047619	0.0576	0.116	0.929	0.0673	0.101	0.0134	0.98	0.0726	0.0983	0.0389	NA	NA	NA	NA	NA	NA	NA	NA	NA	NA	NA
CYP2C19	rs28399504	A	G	10:96522463:A:G	9.9601e-06	0.466707	3.80794e-06	0.661047	0.000136813	0.976771	6.68234e-06	0.0127584	0.00265888	0.000344511	0.00117925	3.54e-06	3.87e-06	0.791	0.000233	0	2.94e-08	0.001	0.001	0	0.0029	PA166154177	rs28399504	PA124	CYP2C19	NC_000010.10:96522463	21	4	3	0	0	28399504, NP_000760.1:p.M1L,V, rs28399504, NC_000010.11:g.94762706A>G, NM_000769.1:c.1A>G, [GRCh38]chr10:94762706, NP_000760.1:p.Met1Val, NM_000769.2:c.1A>G, [GRCh37]chr10:96522463, NC_000010.10:g.96522463A>G, NG_008384.2:g.5001A>G
CYP2C19	rs12248560	C	T	10:96521657:C:T	0.212248	0.963238	0.222105	0.95279	0.142767	0.966723	0.0325493	0.842868	0.231426	0.209187	0.100711	0.197	0.228	0.95	0.212	0.202	0.001	0.0919	0.2237	0.2352	0.1196	PA166154147	rs12248560	PA124	CYP2C19	NC_000010.10:96521657	234	22	9	0	0	NC_000010.11:g.94761900C>T, 12248560, NG_008384.2:g.4195C>T, [GRCh37]chr10:96521657, rs17879736, rs12248560, NM_000769.2:c.-806C>T, NC_000010.10:g.96521657C>T, rs117093607, [GRCh38]chr10:94761900, rs17442305
CYP2C19	rs56337013	C	T	10:96612495:C:T	2.03382e-05	1	8.01815e-06	1	3.81563e-05	1	0.000179383	1	6.48424e-05	0	0	4.46e-05	0	0	6.51e-05	0	0	0	NA	NA	NA	PA166154185	rs56337013	PA124	CYP2C19	NC_000010.10:96612495	9	3	1	0	0	[GRCh38]chr10:94852738, NC_000010.10:g.96612495C>T, NM_000769.2:c.1297C>T, 56337013, NC_000010.11:g.94852738C>T, [GRCh37]chr10:96612495, NG_008384.2:g.95033C>T, NP_000760.1:p.R433W, rs56337013, NP_000760.1:p.Arg433Trp, NM_000769.1:c.1297C>T
CYP2C19	rs41291556	T	C	10:96535173:T:C	0.00292288	0.999507	0.000352799	1	0.00105192	0.924889	0.000298972	1	0.00246625	0.000459242	0.00117925	0.00192	9.78e-06	1	0.00179	0	0	0	0.003	8e-04	0	PA166154179	rs41291556	PA124	CYP2C19	NC_000010.10:96535173	27	4	1	0	0	NC_000010.11:g.94775416T>C, [GRCh37]chr10:96535173, 41291556, NP_000760.1:p.W120R, NC_000010.10:g.96535173T>C, rs41291556, NM_000769.2:c.358T>C, NM_000769.1:c.358T>C, NP_000760.1:p.Trp120Arg, [GRCh38]chr10:94775416, NG_008384.2:g.17711T>C
CYP2C19	rs17884712	G	A	10:96535246:G:A	1.62446e-05	0.815291	0.0101299	0.891575	0.00126008	0.912239	7.91078e-05	0.807676	0	0.0143513	0.00117925	1.98e-05	0.0123	0.891	3.42e-07	0.0141	0	0	0	0.0098	0.0014	PA166154171	rs17884712	PA124	CYP2C19	NC_000010.10:96535246	14	4	0	0	0	17884712, [GRCh37]chr10:96535246, NM_000769.2:c.431G>A, NM_000769.1:c.431G>A, NM_000769.1:c.431G>C, [GRCh38]chr10:94775489, NC_000010.11:g.94775489G>A, rs17884712, NC_000010.11:g.94775489G>C, NG_008384.2:g.17784G>A, NG_008384.2:g.17784G>C, NM_000769.2:c.431G>C, NP_000760.1:p.R144H,P, NC_000010.10:g.96535246G>A, NP_000760.1:p.Arg144Pro, NC_000010.10:g.96535246G>C, NP_000760.1:p.Arg144His, rs595256…
CYP2C19	rs17879685	C	T	10:96609752:C:T	5.46239e-05	0.914306	0.0164017	0.998022	0.0016014	0.996073	0.000179828	0.985028	0	0.0173324	0.00235849	0	0.02	0.998	3.26e-08	0.0178	2.83e-05	0.481	0	0.0197	0.0029	PA166154168	rs17879685	PA124	CYP2C19	NC_000010.10:96609752	12	3	0	0	0	NM_000769.1:c.1228C>T, rs17879685, rs60806690, NM_000769.2:c.1228C>T, [GRCh37]chr10:96609752, NP_000760.1:p.R410C, NC_000010.11:g.94849995C>T, NP_000760.1:p.Arg410Cys, NC_000010.10:g.96609752C>T, [GRCh38]chr10:94849995, NG_008384.2:g.92290C>T, 17879685
CYP2C19	rs17882687	A	C	10:96522517:A:C	0.000304718	0.784692	0.0174726	0.926116	0.00235627	0.92145	0.00100238	0.0815615	0.000324423	0.0170076	0.00118203	0.00028	0.0212	0.927	0.000183	0.0252	8.97e-06	0.0134	0	0.0166	0	PA166154170	rs17882687	PA124	CYP2C19	NC_000010.10:96522517	12	3	0	0	0	NG_008384.2:g.5055A>C, NM_000769.1:c.55A>C, [GRCh37]chr10:96522517, [GRCh38]chr10:94762760, rs17882687, NP_000760.1:p.Ile19Leu, 17882687, rs59001945, NP_000760.1:p.I19L, NC_000010.11:g.94762760A>C, NM_000769.2:c.55A>C, NC_000010.10:g.96522517A>C
CYP2C19	rs17878739	T	C	10:96521024:T:C	0.000304605	0.784966	0.017129	0.930841	0.00235565	0.921681	0.000999343	0.081545	0.000194452	0.0167585	0.00117925	0.00028	0.0208	0.932	0.000183	0.0252	8.94e-06	0.0131	0	0.0159	0	NA	NA	NA	NA	NA	NA	NA	NA	NA	NA	NA
CYP2C19	rs140278421	G	C	10:96540331:G:C	1.49861e-05	1	0.00207269	1	0.00010493	1	0	NA	0	0.00149151	0	0	0.00253	1	0	0.00118	0	0	0	8e-04	0.0014	PA166154212	rs140278421	PA124	CYP2C19	NC_000010.10:96540331	4	2	0	0	0	NP_000760.1:p.R186H,L,P, NG_008384.2:g.22869G>T, NP_000760.1:p.Arg186Pro, rs140278421, NM_000769.2:c.557G>T, NG_008384.2:g.22869G>A, NC_000010.11:g.94780574G>T, [GRCh38]chr10:94780574, NC_000010.10:g.96540331G>T, NM_000769.1:c.557G>T, NM_000769.2:c.557G>A, [GRCh37]chr10:96540331, NP_000760.1:p.Arg186Leu, NM_000769.2:c.557G>C, NG_008384.2:g.22869G>C, NC_000010.11:g.94780574G>A, 140278421, NC_00001…
CYP2C19	rs76822098	G	A	10:96521550:G:A	0.000165571	0.939492	0.0163458	0.977552	0.00189499	0.970455	0.000342598	0.357551	0.000259336	0.0144661	0	4.26e-06	0.0199	0.978	3.98e-05	0.021	5.3e-07	0.018	0	0.0234	0	NA	NA	NA	NA	NA	NA	NA	NA	NA	NA	NA
CYP2A13	rs1645690	A	G	19:41596133:A:G	0.0985025	0.938738	0.454122	0.923642	0.195854	0.938527	0.124765	0.91133	0.10095	0.47292	0.198337	0.104	0.533	0.912	0.0662	0.535	0.338	0.933	NA	NA	NA	NA	NA	NA	NA	NA	NA	NA	NA	NA	NA	NA
CYP2A13	rs3745284	G	C	19:41601947:G:C	0.0124016	0.8861	0.139934	0.886398	0.0301532	0.88393	0.0828746	0.902899	0.0131972	0.146367	0.0153302	0.0139	0.168	0.883	0.012	0.202	0.0134	0.732	NA	NA	NA	NA	NA	NA	NA	NA	NA	NA	NA	NA	NA	NA
CYP2A13	rs1709081	C	T	19:41600800:C:T	0.095346	0.957239	0.421632	0.932961	0.19073	0.96003	0.11905	0.914012	0.0980086	0.445128	0.19715	0.103	0.493	0.923	0.0623	0.49	0.342	0.97	NA	NA	NA	NA	NA	NA	NA	NA	NA	NA	NA	NA	NA	NA
CYP2A13	rs1645694	C	T	19:41600808:C:T	0.0238214	0.793344	0.330566	0.901501	0.0512328	0.860649	0.0952849	0.885717	0.0247724	0.337538	0.0343602	0.0249	0.399	0.894	0.0195	0.396	0.00905	0.278	NA	NA	NA	NA	NA	NA	NA	NA	NA	NA	NA	NA	NA	NA
CYP2A13	rs1709082	T	G	19:41601609:T:G	0.0945935	0.961394	0.342836	0.919335	0.183569	0.956412	0.115863	0.912848	0.0986859	0.351083	0.190307	0.103	0.397	0.91	0.0611	0.397	0.349	0.961	NA	NA	NA	NA	NA	NA	NA	NA	NA	NA	NA	NA	NA	NA
CYP2A13	rs305989	T	C	19:41592898:T:C	0.0973345	0.933121	0.431441	0.892739	0.19131	0.923507	0.121108	0.879569	0.101144	0.45227	0.196934	0.103	0.505	0.877	0.0637	0.513	0.334	0.92	NA	NA	NA	NA	NA	NA	NA	NA	NA	NA	NA	NA	NA	NA
CYP2A13	rs1709083	C	G	19:41601896:C:G	0.0859688	0.959781	0.250277	0.951682	0.163231	0.967863	0.0325663	0.88841	0.23139	0.434063	0.390957	0.0915	0.286	0.949	0.0535	0.253	0.341	0.976	NA	NA	NA	PA166184034	rs1709083	PA27101	CYP2A13	NC_000019.10:41095991	2	1	0	0	0	rs1709083, 1709083, [GRCh38]chr19:41095991
CYP2A13	rs305988	A	G	19:41593137:A:G	0.0976759	0.935821	0.438343	0.906472	0.192637	0.927488	0.111372	0.877576	0.101743	0.458535	0.196934	0.103	0.514	0.893	0.0647	0.522	0.334	0.92	NA	NA	NA	NA	NA	NA	NA	NA	NA	NA	NA	NA	NA	NA
CYP2A13	rs305987	G	A	19:41593966:G:A	0.0963288	0.930717	0.411528	0.915204	0.189307	0.931282	0.125412	0.903196	0.0997662	0.434813	0.193128	0.103	0.481	0.905	0.0639	0.478	0.338	0.932	NA	NA	NA	NA	NA	NA	NA	NA	NA	NA	NA	NA	NA	NA
CYP2A13	rs8192784	G	A	19:41594450:G:A	0.0114856	0.967472	0.166867	0.970649	0.0285231	0.975844	0.0860266	0.949172	0.0128388	0.174707	0.0188679	0.0121	0.202	0.97	0.0115	0.232	0.000568	0.794	NA	NA	NA	NA	NA	NA	NA	NA	NA	NA	NA	NA	NA	NA
CYP2A13	rs8192789	C	T	19:41597751:C:T	0.0116946	0.985973	0.169658	0.993597	0.0288651	0.9927	0.0885817	0.981185	0.0127108	0.175144	0.0188679	0.0123	0.205	0.993	0.0118	0.234	0.000558	0.86	NA	NA	NA	PA166155450	rs8192789	PA27101	CYP2A13	NC_000019.9:41597751	2	0	0	0	0	rs8192789, NC_000019.9:g.41597751C>T, NC_000019.10:g.41091846C>T, 8192789, NP_000757.2:p.Arg257Cys, [GRCh37]chr19:41597751, NM_000766.4:c.769C>T, NP_000757.2:p.R257C, [GRCh38]chr19:41091846, NG_007928.1:g.8384C>T
CYP2A13	rs112805435	A	G	19:41592948:A:G	0.0113405	0.950534	0.165633	0.963196	0.0281508	0.968069	0.0839431	0.930243	0.0132893	0.173743	0.0188679	0.0118	0.2	0.962	0.0112	0.23	0.000545	0.776	NA	NA	NA	NA	NA	NA	NA	NA	NA	NA	NA	NA	NA	NA
CYP2A13	rs8192786	T	C	19:41596587:T:C	0.0822853	0.93305	0.213207	0.935002	0.16115	0.932948	0.109268	0.936945	0.084566	0.223429	0.175355	0.0893	0.241	0.934	0.0534	0.268	0.33	0.92	NA	NA	NA	NA	NA	NA	NA	NA	NA	NA	NA	NA	NA	NA
CYP2A13	rs112337232	C	G	19:41596082:C:G	0.00352262	0.970625	0.0694391	0.99091	0.0102266	0.984679	0.0117398	0.989902	0.00207657	0.0681453	0.00589623	0.00174	0.0847	0.991	0.00392	0.0847	0.000127	0.871	NA	NA	NA	NA	NA	NA	NA	NA	NA	NA	NA	NA	NA	NA
CYP2A13	rs112900999	G	C	19:41596177:G:C	0.000473076	0.435577	0.0394389	0.878546	0.00400865	0.776851	0.0115391	0.965408	0.000259774	0.0452452	0.00353774	0.000442	0.0482	0.879	0.000396	0.0397	0.000259	0.269	NA	NA	NA	NA	NA	NA	NA	NA	NA	NA	NA	NA	NA	NA
CYP2A13	rs59722942	A	C	19:41596346:A:C	0.000319129	0.554158	0.0241423	0.868985	0.00243851	0.768552	0.0111926	0.982181	0.000194578	0.0303448	0.00235849	0.000148	0.0295	0.869	0.000247	0.0245	3.56e-05	0.862	NA	NA	NA	NA	NA	NA	NA	NA	NA	NA	NA	NA	NA	NA
CYP2A13	rs113304775	C	T	19:41593648:C:T	0.000326138	0.565485	0.0249248	0.87751	0.00253422	0.777154	0.0112051	0.982903	0.000194477	0.0309917	0.00235849	0.00015	0.0305	0.877	0.000249	0.0256	3.56e-05	0.861	NA	NA	NA	NA	NA	NA	NA	NA	NA	NA	NA	NA	NA	NA
CYP2A13	rs138870349	C	T	19:41601841:C:T	1.73834e-06	0.776625	0.000380063	0.903122	1.00637e-05	0.949907	2.55213e-05	0.0193472	0	0.00287819	0	0	0.000466	0.903	6.47e-08	0.000108	0	0	NA	NA	NA	NA	NA	NA	NA	NA	NA	NA	NA	NA	NA	NA
NUDT15	rs368390627	G	A	13:48611863:G:A	6.68552e-05	0.938244	0.00621161	0.930909	0.00054847	0.942456	6.02104e-05	0.993108	6.48088e-05	0.00574053	0.00117925	8.07e-06	0.00761	0.931	1.99e-05	0.00573	4.8e-06	0.0105	0	0.0045	0	NA	NA	NA	NA	NA	NA	NA	NA	NA	NA	NA
NUDT15	rs116855232	C	T	13:48619855:C:T	0.00273644	0.944126	0.00260897	0.494277	0.0377919	0.976251	0.0572558	0.902514	0.00376086	0.0010333	0.0448113	0.00555	0.00194	0.222	0.00178	0.00165	0.112	0.979	0.002	8e-04	0.0447	PA166154759	rs116855232	PA134963132	NUDT15	NC_000013.10:48619855	65	3	2	0	2	[GRCh38]chr13:48045719, NP_060753.1:p.R139C, NC_000013.10:g.48619855C>T, rs116855232, NC_000013.11:g.48045719C>T, 116855232, [GRCh37]chr13:48619855, NM_018283.2:c.415C>T, NP_060753.1:p.Arg139Cys
CYP2B6	rs7254579	T	C	19:41494891:T:C	0.316205	0.920468	0.156361	0.898896	0.383176	0.928186	0.381645	0.896138	0.345909	0.157597	0.464371	0.333	0.117	0.882	0.309	0.093	0.607	0.91	NA	NA	NA	PA166155433	rs7254579	PA123	CYP2B6	NC_000019.9:41494891	1	1	0	0	0	rs7254579, 7254579, NC_000019.10:g.40988986T>C, NC_000019.9:g.41494891T>C, NG_007929.1:g.2688T>C, rs12721651, rs61045078, [GRCh37]chr19:41494891
CYP2B6	rs4802100	C	G	19:41496025:C:G	0.0841267	0.888892	0.0398794	0.870378	0.167166	0.910634	0.152253	0.85852	0.10825	0.0391074	0.231132	0.0965	0.0271	0.844	0.085	0.0259	0.361	0.902	NA	NA	NA	NA	NA	NA	NA	NA	NA	NA	NA	NA	NA	NA
CYP2B6	rs3760657	A	G	19:41495433:A:G	0.0841442	0.888696	0.0399601	0.868641	0.167237	0.910248	0.155317	0.84936	0.108431	0.0384615	0.228029	0.0966	0.0272	0.841	0.0851	0.0263	0.361	0.902	NA	NA	NA	NA	NA	NA	NA	NA	NA	NA	NA	NA	NA	NA
CYP2B6	rs7260525	A	G	19:41523254:A:G	0.161892	0.925958	0.0407675	0.847464	0.175631	0.908232	0.228517	0.848476	0.151226	0.0384439	0.188679	0.176	0.0104	0.508	0.157	0.00902	0.259	0.896	NA	NA	NA	NA	NA	NA	NA	NA	NA	NA	NA	NA	NA	NA
CYP2B6	rs7246465	T	C	19:41523303:T:C	0.606865	0.900485	0.751367	0.846132	0.773604	0.881982	0.688406	0.824354	0.609942	0.770939	0.818396	0.62	0.781	0.825	0.654	0.803	0.986	0.103	NA	NA	NA	PA166170431	rs7246465	PA123	CYP2B6	NC_000019.9:41523303	1	0	0	0	0	[GRCh37.p13]chr19:41523303, 7246465, rs7246465
CYP2B6	rs2054675	T	C	19:41495755:T:C	0.235191	0.944716	0.370195	0.933027	0.309287	0.944209	0.242987	0.912955	0.224987	0.385963	0.295024	0.235	0.401	0.93	0.261	0.45	0.357	0.949	NA	NA	NA	PA166155378	rs2054675	PA123	CYP2B6	NC_000019.9:41495755	1	1	0	0	0	XM_011526548.1:c.-1456T>C, XM_005258570.1:c.-1456T>C, NC_000019.9:g.41495755T>C, NG_007929.1:g.3552T>C, NC_000019.10:g.40989850T>C, XM_005258569.3:c.-1456T>C, XM_011526546.1:c.-1456T>C, XM_011526547.1:c.-1456T>C, XM_005258569.1:c.-1456T>C, rs2054675, rs3760658, 2054675, XM_006723050.2:c.-1456T>C, [GRCh37]chr19:41495755, NM_000767.4:c.-1456T>C, rs61672187
CYP2B6	rs4803420	G	T	19:41523560:G:T	0.0967614	0.904134	0.0870139	0.842868	0.181422	0.916803	0.177214	0.80865	0.113474	0.0914226	0.228132	0.108	0.0823	0.822	0.103	0.0636	0.362	0.928	NA	NA	NA	NA	NA	NA	NA	NA	NA	NA	NA	NA	NA	NA
CYP2B6	rs45482602	C	A	19:41515255:C:A	0.00166559	1	0.00352799	1	0.00184104	1	0.000179383	1	0.00183534	0.000116496	0.00473934	0.00218	0.00383	1	0.00277	0.00195	9.01e-05	1	NA	NA	NA	PA166155505	rs45482602	PA123	CYP2B6	NC_000019.9:41515255	1	0	0	0	0	NM_000767.4:c.777C>A, XM_005258569.3:c.777C>A, XP_011524848.1:p.Ser259Arg, rs45482602, XM_005258570.1:c.777C>A, XP_011524851.1:p.Ser62Arg, 45482602, XM_005258571.1:c.365-2948C>A, XM_011526546.1:c.777C>A, XP_005258627.1:p.Ser259Arg, XM_011526548.1:c.485-2948C>A, NC_000019.9:g.41515255C>A, NP_000758.1:p.Ser259Arg, XM_006723050.2:c.777C>A, XM_011526549.1:c.186C>A, rs60810954, [GRCh38]chr19:41009350,…
CYP2B6	rs45482602	C	T	19:41515255:C:T	2.0838e-05	0.00936929	0.000437049	0.131153	7.04857e-05	0.128016	5.10536e-05	0.00284197	0	0.00512582	0	2.39e-05	0.000531	0.132	2.12e-05	0.000587	1.21e-05	0.00224	NA	NA	NA	PA166155505	rs45482602	PA123	CYP2B6	NC_000019.9:41515255	1	0	0	0	0	NM_000767.4:c.777C>A, XM_005258569.3:c.777C>A, XP_011524848.1:p.Ser259Arg, rs45482602, XM_005258570.1:c.777C>A, XP_011524851.1:p.Ser62Arg, 45482602, XM_005258571.1:c.365-2948C>A, XM_011526546.1:c.777C>A, XP_005258627.1:p.Ser259Arg, XM_011526548.1:c.485-2948C>A, NC_000019.9:g.41515255C>A, NP_000758.1:p.Ser259Arg, XM_006723050.2:c.777C>A, XM_011526549.1:c.186C>A, rs60810954, [GRCh38]chr19:41009350,…
CYP2B6	rs3745274	G	T	19:41512841:G:T	0.241493	0.999565	0.368257	0.996489	0.314383	0.99914	0.255176	0.997309	0.22719	0.369831	0.29717	0.242	0.397	0.996	0.266	0.442	0.367	0.999	NA	NA	NA	PA166155409	rs3745274	PA27103,PA123	CYP2A7P1,CYP2B6	NC_000019.9:41512841	287	23	6	0	2	XP_011524849.1:p.Gln172His, NC_000019.10:g.41006936G>T, XM_011526550.1:c.364+2490G>T, XM_005258569.1:c.516G>T, XP_005258626.1:p.Gln172His, NP_000758.1:p.Gln172His, XP_005258627.1:p.Gln172His, XM_011526546.1:c.516G>T, XP_006723113.1:p.Gln172His, XM_011526548.1:c.484+2490G>T, rs57685583, [GRCh38]chr19:41006936, XM_005258570.1:c.516G>T, XM_005258571.1:c.364+2490G>T, XM_011526549.1:c.-75-1G>T, XM_011…
CYP2B6	rs1038376	A	T	19:41524009:A:T	0.283328	0.952427	0.335882	0.938943	0.392111	0.942429	0.217766	0.906682	0.267771	0.339488	0.404481	0.285	0.347	0.936	0.3	0.404	0.56	0.921	NA	NA	NA	NA	NA	NA	NA	NA	NA	NA	NA	NA	NA	NA
CYP2B6	rs34883432	A	T	19:41497272:A:T	0.000511791	0.540603	0.000171338	0.452197	0.00071771	0.915269	9.90015e-05	0.809068	0.00447529	0.00115181	0.00589623	0.00046	0.000106	0.426	0.00112	0.000617	6.01e-08	0.001	NA	NA	NA	NA	NA	NA	NA	NA	NA	NA	NA	NA	NA	NA
CYP2B6	rs35773040	G	A	19:41510286:G:A	0.00369391	0.994574	0.000393987	0.996497	0.00112272	0.98659	0.000274574	0.886611	0.00907559	0.000805338	0.00117925	0.00209	1.08e-05	0.92	0.00187	0.000103	3.39e-05	0.85	NA	NA	NA	NA	NA	NA	NA	NA	NA	NA	NA	NA	NA	NA
CYP2B6	rs35468935	C	T	19:41516009:C:T	9.49014e-05	0.375282	0.018699	0.907177	0.00170815	0.815518	0.000141446	0.448505	6.48508e-05	0.0183613	0	4.23e-05	0.0229	0.907	9.06e-05	0.0178	2.25e-06	0.0124	NA	NA	NA	NA	NA	NA	NA	NA	NA	NA	NA	NA	NA	NA
CYP2B6	rs28399499	T	C	19:41518221:T:C	0.00024391	0.982938	0.0694907	0.997237	0.00637441	0.997523	2.28462e-06	0.0012896	0.000129719	0.0722989	0.007109	2.61e-06	0.0852	0.997	1.96e-06	0.0687	3.61e-07	0.00433	NA	NA	NA	PA166155478	rs28399499	PA123	CYP2B6	NC_000019.9:41518221	53	4	4	0	0	XM_005258571.1:c.383T>C, XM_006723050.2:c.983T>C, XM_011526549.1:c.392T>C, XP_011524849.1:p.Ile328Thr, [GRCh38]chr19:41012316, XP_005258628.1:p.Ile128Thr, XP_005258627.1:p.Ile328Thr, XM_011526550.1:c.383T>C, XM_005258569.3:c.983T>C, NC_000019.9:g.41518221T>C, NM_000767.4:c.983T>C, XP_011524851.1:p.Ile131Thr, NP_000758.1:p.I328T, NG_007929.1:g.26018T>C, rs28399499, XP_011524848.1:p.Ile328Thr, XM_0…
CYP2B6	rs28969421	G	A	19:41523987:G:A	0.000105693	0.849241	0.0364972	0.920183	0.00304543	0.931615	0	NA	0	0.0342371	0.00589623	1.23e-05	0.0447	0.92	6.28e-06	0.0328	0	0	NA	NA	NA	NA	NA	NA	NA	NA	NA	NA	NA	NA	NA	NA
CYP2B6	rs34826503	C	T	19:41518244:C:T	9.07398e-06	0.58729	0.00275134	0.992022	0.000117864	0.971701	0.000217254	0.564506	0	0.0021819	0.00118203	4.27e-06	0.00337	0.992	2.7e-06	0.00124	4.15e-06	0.00373	NA	NA	NA	NA	NA	NA	NA	NA	NA	NA	NA	NA	NA	NA
CYP2B6	rs35010098	C	A	19:41518708:C:A	1.07043e-06	1	0.000585325	1	9.53907e-06	1	0	NA	0	0.000574053	0	2.18e-05	0.000712	1	0	0.000103	0	0	NA	NA	NA	NA	NA	NA	NA	NA	NA	NA	NA	NA	NA	NA
CYP2B6	rs3826711	C	G	19:41512824:C:G	7.14081e-06	0.248552	2.0131e-06	0.147946	2.36264e-06	0.00166412	0.000835646	0.957527	6.4834e-05	0	0	1.06e-05	9.83e-08	0.0011	3.25e-06	0	1.5e-06	0.00164	NA	NA	NA	PA166155412	rs3826711	PA123	CYP2B6	NC_000019.9:41512824	1	0	0	0	0	XM_011526549.1:c.-75-18C>G, XP_006723113.1:p.Pro167Ala, 3826711, rs3826711, XP_011524848.1:p.Pro167Ala, [GRCh38]chr19:41006919, XM_006723050.2:c.499C>G, XM_011526547.1:c.499C>G, XP_005258627.1:p.Pro167Ala, XM_005258569.1:c.499C>G, XM_005258569.3:c.499C>G, XM_005258571.1:c.364+2473C>G, NM_000767.4:c.499C>G, XP_005258626.1:p.Pro167Ala, [GRCh37]chr19:41512824, NC_000019.10:g.41006919C>G, XM_01152654…
CYP2B6	rs34698757	C	G	19:41515993:C:G	2.0769e-06	0.6362	0.000522821	0.919897	6.36051e-05	0.950659	0	NA	6.48256e-05	0.00160698	0	0	0.000641	0.92	9.7e-08	0.000685	0	0	NA	NA	NA	PA166155489	rs34698757	PA123	CYP2B6	NC_000019.9:41515993	1	1	0	0	0	XM_005258569.1:c.917C>T, XM_011526548.1:c.485-2210C>T, XM_011526550.1:c.365-2210C>G, XP_011524849.1:p.Thr306Ile, 34698757, NP_000758.1:p.T306I,S, XM_006723050.2:c.917C>G, XM_005258571.1:c.365-2210C>G, XM_005258569.1:c.917C>G, XM_011526549.1:c.326C>T, XP_005258627.1:p.Thr306Ser, XP_005258627.1:p.Thr306Ile, XM_011526550.1:c.365-2210C>T, XP_011524848.1:p.Thr306Ser, XM_006723050.2:c.917C>T, XM_011526…
CYP2B6	rs139801276	T	C	19:41510208:T:C	2.10852e-05	0.925581	0.00433119	0.92334	0.000368751	0.937213	0.000274155	0.918635	0	0.00496078	0.00235849	3.27e-07	0.00531	0.923	0	0.00398	0	0	NA	NA	NA	NA	NA	NA	NA	NA	NA	NA	NA	NA	NA	NA
CYP2B6	rs145884402	G	T	19:41510311:G:T	0	NA	7.61725e-05	1	0	NA	0	NA	0	0.00507146	0.00235849	0	9.34e-05	1	0	0	0	0	NA	NA	NA	NA	NA	NA	NA	NA	NA	NA	NA	NA	NA	NA
CYP2B6	rs149403002	T	G	19:41509998:T:G	0.000103155	0.281435	0.00447368	0.932689	0.000405616	0.872702	0.000297468	0.832869	0	0.00499071	0.00236407	6.59e-05	0.00547	0.935	5.03e-05	0.00405	4.51e-07	0.0034	NA	NA	NA	NA	NA	NA	NA	NA	NA	NA	NA	NA	NA	NA
CYP2B6	rs138652715	G	A	19:41510332:G:A	0.00010217	0.266284	0.00434204	0.912277	0.000397552	0.857237	0.000284676	0.78894	0	0.00518672	0.00235849	6.59e-05	0.00531	0.914	5.05e-05	0.00396	4.51e-07	0.0034	NA	NA	NA	NA	NA	NA	NA	NA	NA	NA	NA	NA	NA	NA
DPYD	rs114096998	G	T	1:97544543:G:T	0.000122029	1	0.0385593	1	0.00321467	1	0.000119589	1	0.000129601	0.0368457	0.00472813	0.000238	0.0473	1	1.63e-05	0.0403	0	0	0	0.0371	0	PA166153918	rs114096998	PA145	DPYD	NC_000001.10:97544543	2	0	0	0	0	XM_005270562.3:c.2851C>G, NP_000101.2:p.Pro1023Ser, XM_005270562.3:c.2851C>A, XP_005270619.1:p.Pro951Ser, [GRCh37]chr1:97544543, XP_005270618.1:p.Pro986Ala, XP_005270619.2:p.Pro951Ser, XM_005270561.1:c.2956C>A, NC_000001.10:g.97544543G>T, XM_005270561.1:c.2956C>G, XM_005270562.1:c.2851C>G, XM_005270561.1:c.2956C>T, XM_005270562.1:c.2851C>A, NG_008807.2:g.847073C>G, NC_000001.10:g.97544543G>C, NM_…
DPYD	rs114096998	G	A	1:97544543:G:A	1.11516e-05	0.0154568	0.000929768	0.218775	9.07429e-05	0.202568	5.69367e-05	0.0046897	6.48004e-05	0.00160698	0	1.86e-05	0.00114	0.219	1.22e-05	0.00102	8.37e-06	0.00911	0.001	0.0023	0	PA166153918	rs114096998	PA145	DPYD	NC_000001.10:97544543	2	0	0	0	0	XM_005270562.3:c.2851C>G, NP_000101.2:p.Pro1023Ser, XM_005270562.3:c.2851C>A, XP_005270619.1:p.Pro951Ser, [GRCh37]chr1:97544543, XP_005270618.1:p.Pro986Ala, XP_005270619.2:p.Pro951Ser, XM_005270561.1:c.2956C>A, NC_000001.10:g.97544543G>T, XM_005270561.1:c.2956C>G, XM_005270562.1:c.2851C>G, XM_005270561.1:c.2956C>T, XM_005270562.1:c.2851C>A, NG_008807.2:g.847073C>G, NC_000001.10:g.97544543G>C, NM_…
DPYD	rs115232898	T	C	1:98165030:T:C	7.04749e-05	0.93622	0.0201317	0.995241	0.0018491	0.995616	1.29924e-06	0.00154104	0	0.0187098	0	4.66e-05	0.0247	0.995	1.93e-05	0.0235	1.14e-07	0.0015	0	0.0227	0.0029	PA166153919	rs115232898	PA145	DPYD	NC_000001.10:98165030	6	1	1	0	0	XP_006710460.1:p.Tyr186Cys, XM_005270564.1:c.557A>G, NC_000001.10:g.98165030T>C, XM_005270562.1:c.557A>G, rs199469520, NP_000101.2:p.Y186C, XM_006710397.2:c.557A>G, XP_005270620.1:p.Tyr186Cys, XM_005270561.1:c.446A>G, NC_000001.11:g.97699474T>C, 115232898, XP_005270621.1:p.Tyr186Cys, NM_000110.3:c.557A>G, rs115232898, XM_005270562.3:c.557A>G, XM_005270563.1:c.557A>G, [GRCh37]chr1:98165030, NP_000…
DPYD	rs116364703	T	C	1:98015146:T:C	0.000135882	0.70848	0.0182264	0.993187	0.00206866	0.979762	0.000194065	0.551562	6.48004e-05	0.0183528	0	6.57e-05	0.0224	0.993	0.000163	0.025	1.87e-05	0.369	0	0.0257	0	NA	NA	NA	NA	NA	NA	NA	NA	NA	NA	NA
DPYD	rs139459586	A	C	1:97544632:A:C	4.81512e-08	0.0449829	0.000994795	0.991587	6.66972e-05	0.998584	0	NA	0	0.00149185	0	0	0.00122	0.992	0	0.000838	0	0	0	0.0015	0	PA166159799	rs139459586	PA145	DPYD	NC_000001.10:97544632	1	0	0	0	0	139459586, NP_000101.2:p.L993R, [GRCh38]chr1:97079076, rs139459586, [GRCh37]chr1:97544632
DPYD	rs142619737	C	T	1:97981407:C:T	3.6557e-06	0.603898	0.00192762	0.992358	4.81786e-05	0.990103	3.92838e-05	0.653071	0	0.00103282	0.00117925	1.08e-07	0.00237	0.992	3.25e-07	0.000611	1.14e-07	0.002	0	0.0038	0	PA166159786	rs142619737	PA145	DPYD	NC_000001.10:97981407	1	0	0	0	0	[GRCh38]chr1:97515851, 142619737, NP_000101.2:p.G539R, rs142619737, [GRCh37]chr1:97981407
DPYD	rs144395748	G	C	1:98015282:G:C	1.7275e-06	0.671832	0.00118106	0.974991	0.000124255	0.998016	5.83929e-08	0.000976504	0	0.00103306	0	2.16e-08	0.00145	0.975	0	0.00158	0	0	0	0.0023	0	PA166159781	rs144395748	PA145	DPYD	NC_000001.10:98015282	1	0	0	0	0	144395748, [GRCh37]chr1:98015282, NP_000101.2:p.P453R, [GRCh38]chr1:97549726, rs144395748
DPYD	rs145529148	T	C	1:97544695:T:C	1.61259e-05	0.585978	0.001847	0.992592	0.000379285	0.972892	5.53674e-05	0.914046	0	0.00183781	0	5.09e-05	0.00226	0.993	0.000313	0.00246	1.43e-07	0.0018	0	0.0023	0	PA166159797	rs145529148	PA145	DPYD	NC_000001.10:97544695	1	0	0	0	0	[GRCh38]chr1:97079139, 145529148, rs145529148, NP_000101.2:p.Q972R, [GRCh37]chr1:97544695
DPYD	rs145548112	C	T	1:97771751:C:T	6.20203e-05	0.929822	3.82974e-05	0.741235	0.000176468	0.97084	0	NA	6.48256e-05	0	0	2.53e-05	4.13e-05	0.722	0.00013	0.00127	1.71e-06	0.0204	0	8e-04	0.0014	PA166159791	rs145548112	PA145	DPYD	NC_000001.10:97771751	1	0	0	0	0	145548112, [GRCh37]chr1:97771751, rs145548112, [GRCh38]chr1:97306195, NP_000101.2:p.A721T
DPYD	rs146356975	T	C	1:98060705:T:C	3.25233e-07	0.200984	0.000950324	0.763035	7.52704e-05	0.913336	5.98527e-07	0.0100092	0	0.00298507	0	0	0.00117	0.763	3.08e-07	0.00096	0	0	0	0.0015	0.0014	PA166153928	rs146356975	PA145	DPYD	NC_000001.10:98060705	1	0	0	0	0	NM_000110.3:c.868A>G, XP_005270621.1:p.Lys290Glu, 146356975, XP_005270619.1:p.Lys290Glu, NC_000001.10:g.98060705T>C, XM_005270562.1:c.868A>G, NP_000101.2:p.Lys290Glu, XM_005270564.1:c.868A>G, XP_006710460.1:p.Lys290Glu, NC_000001.11:g.97595149T>C, rs146356975, XP_005270620.1:p.Lys290Glu, [GRCh37]chr1:98060705, XP_005270618.1:p.Lys253Glu, XM_005270561.1:c.757A>G, XP_005270619.2:p.Lys290Glu, XM_005…
DPYD	rs147545709	G	A	1:97564155:G:A	5.35216e-05	1	0.000200454	1	2.86172e-05	1	0.000239177	1	6.48593e-05	0.000344274	0.00117925	6.48e-05	0.000231	1	3.25e-05	0.00012	0	0	NA	NA	NA	PA166153929	rs147545709	PA145	DPYD	NC_000001.10:97564155	1	0	0	0	0	NC_000001.10:g.97564155G>A, [GRCh37]chr1:97564155, XM_005270561.1:c.2545C>T, XM_005270562.1:c.2440C>T, NP_000101.2:p.Arg886Cys, XP_005270619.1:p.Arg814Cys, 147545709, NR_046590.1:n.64+2613G>A, XP_005270619.2:p.Arg814Cys, rs147545709, NM_000110.3:c.2656C>T, NC_000001.11:g.97098599G>A, XP_005270618.1:p.Arg849Cys, NG_008807.2:g.827461C>T, XM_005270562.3:c.2440C>T, NP_000101.2:p.R886C
DPYD	rs151074666	C	T	1:97544612:C:T	2.14086e-06	1	0.00078177	1	0.00010493	1	0	NA	0	0.000919118	0	2.16e-05	0.000955	1	0	0.00132	0	0	NA	NA	NA	NA	NA	NA	NA	NA	NA	NA	NA	NA	NA	NA
DPYD	rs17376848	A	G	1:97915624:A:G	0.0445029	0.992429	0.0229004	0.98713	0.0685476	0.99251	0.146495	0.993719	0.0500454	0.0206612	0.0851064	0.0583	0.0148	0.984	0.0335	0.0183	0.142	0.995	0.0368	0.0136	0.0821	PA166153874	rs17376848	PA145	DPYD	NC_000001.10:97915624	18	1	0	0	0	XP_005270619.2:p.Phe560=, NG_008807.2:g.475992T>C, XM_005270562.1:c.1680T>C, XM_005270563.1:c.1896T>C, XP_005270618.1:p.Phe595=, XP_005270619.1:p.Phe560=, NP_000101.2:p.F632F, 17376848, XP_006710460.1:p.Phe632=, NM_000110.3:c.1896T>C, NC_000001.10:g.97915624A>G, NC_000001.11:g.97450068A>G, XP_005270620.1:p.Phe632=, NP_000101.2:p.Phe632=, [GRCh37]chr1:97915624, rs117467766, rs52815410, XM_00671039…
DPYD	rs1801158	C	T	1:97981421:C:T	0.0206079	0.983489	0.00359736	0.982922	0.0148107	0.987111	0.00213108	0.980518	0.0160914	0.00321248	0.0129717	0.0192	3.53e-05	0.815	0.0251	0.000248	0.000121	0.94	0.0308	0.0023	0.013	PA166153645	rs1801158	PA145	DPYD	NC_000001.10:97981421	27	1	0	0	0	XP_005270618.1:p.Ser497Asn, XP_006710460.1:p.Ser534Asn, rs52824375, XM_005270562.1:c.1524+33695G>A, XM_005270563.1:c.1601G>A, XP_005270621.1:p.Ser534Asn, NP_000101.2:p.S534N, XM_005270564.1:c.1601G>A, XP_005270620.1:p.Ser534Asn, rs199469539, 1801158, XM_005270562.3:c.1524+33695G>A, XM_006710397.2:c.1601G>A, NP_000101.2:p.Ser534Asn, NC_000001.11:g.97515865C>T, XM_005270561.1:c.1490G>A, rs59516208,…
DPYD	rs1801159	T	C	1:97981395:T:C	0.201827	0.998353	0.15672	0.996181	0.260637	0.998394	0.231296	0.99509	0.180436	0.154863	0.263593	0.203	0.146	0.996	0.207	0.133	0.385	0.999	0.1879	0.1536	0.2666	PA166153646	rs1801159	PA145	DPYD	NC_000001.10:97981395	40	1	0	0	0	XM_005270562.3:c.1524+33721A>G, XM_005270563.1:c.1627A>G, XP_005270620.1:p.Ile543Val, XM_005270564.1:c.1627A>G, NG_008807.2:g.410221A>G, [GRCh37]chr1:97981395, rs58945530, XM_005270561.1:c.1516A>G, NP_000101.2:p.Ile543Val, XP_005270618.1:p.Ile506Val, rs17116825, NP_000101.2:p.I543V, XP_005270621.1:p.Ile543Val, NC_000001.10:g.97981395T>C, rs199469541, rs1801159, rs117999026, NM_000110.3:c.1627A>G,…
DPYD	rs1801160	C	T	1:97770920:C:T	0.0464995	0.998248	0.0250034	0.988227	0.0420964	0.998529	0.0246945	0.983405	0.0416072	0.0215943	0.0413712	0.0414	0.0213	0.984	0.0664	0.0355	0.000918	0.995	0.0497	0.0242	0.0548	PA166153647	rs1801160	PA145	DPYD	NC_000001.10:97770920	30	1	0	0	0	rs199469554, XM_005270561.1:c.2083G>A, XP_005270619.1:p.Val660Ile, XM_005270562.3:c.1978G>A, NP_000101.2:p.Val732Ile, [GRCh37]chr1:97770920, NC_000001.11:g.97305364C>T, NP_000101.2:p.V732I, rs1801160, 1801160, XM_006710397.2:c.2194G>A, XP_005270618.1:p.Val695Ile, NM_000110.3:c.2194G>A, [GRCh38]chr1:97305364, XM_005270562.1:c.1978G>A, XP_005270619.2:p.Val660Ile, NC_000001.10:g.97770920C>T, NG_0088…
DPYD	rs1801267	C	T	1:97564154:C:T	1.39156e-05	1	8.81997e-05	1	1.90781e-05	1	0.000179383	1	0	0.00034459	0	0.000173	6.89e-05	1	0	0	5.72e-05	1	0	0	0	PA166153650	rs1801267	PA145	DPYD	NC_000001.10:97564154	3	0	0	0	0	NC_000001.11:g.97098598C>T, NM_000110.3:c.2657G>A, rs386545628, [GRCh37]chr1:97564154, [GRCh38]chr1:97098598, NG_008807.2:g.827462G>A, XM_005270562.3:c.2441G>A, XP_005270618.1:p.Arg849His, NC_000001.10:g.97564154C>T, XM_005270561.1:c.2546G>A, XP_005270619.1:p.Arg814His, XP_005270619.2:p.Arg814His, XM_005270562.1:c.2441G>A, rs1801267, 1801267, NP_000101.2:p.Arg886His, NP_000101.2:p.R886H, NR_04659…
DPYD	rs199646142	C	T	1:98039426:C:T	0.000218368	1	8.01815e-05	1	1.90781e-05	1	5.97943e-05	1	0.000129702	0	0	0.000238	4.43e-05	1	3.24e-05	0	0	0	NA	NA	NA	NA	NA	NA	NA	NA	NA	NA	NA	NA	NA	NA
DPYD	rs200562975	T	C	1:98187098:T:C	2.94556e-05	0.972626	0.00015904	0.99095	0.00613346	0.994671	0.000334507	0.891843	6.50533e-05	0.000344511	0.007109	0.000857	1.48e-08	0.001	8.07e-05	0	0.0182	0.995	0	0	0.0043	PA166159770	rs200562975	PA145	DPYD	NC_000001.10:98187098	1	0	0	0	0	[GRCh37]chr1:98187098, [GRCh38]chr1:97721542, NP_000101.2:p.N151D, 200562975, rs200562975
DPYD	rs200643089	A	C	1:97700526:A:C	2.14086e-06	1	0	NA	9.53907e-06	1	0	NA	NA	NA	NA	0	0	0	1.62e-05	0	0	0	NA	NA	NA	NA	NA	NA	NA	NA	NA	NA	NA	NA	NA	NA
DPYD	rs200693895	A	G	1:98039375:A:G	2.03382e-05	1	0	NA	0	NA	0	NA	NA	NA	NA	0	0	0	0	0	0	0	NA	NA	NA	NA	NA	NA	NA	NA	NA	NA	NA	NA	NA	NA
DPYD	rs201433243	C	T	1:97915655:C:T	0.000281524	1	4.40998e-05	1	3.81563e-05	1	0	NA	NA	NA	NA	0.000237	0	0	6.5e-05	0	0	0	NA	NA	NA	NA	NA	NA	NA	NA	NA	NA	NA	NA	NA	NA
DPYD	rs201648613	C	G	1:98039523:C:G	3.2113e-05	1	4.00908e-06	1	1.90781e-05	1	0	NA	6.48508e-05	0.000114705	0	2.16e-05	0	0	3.24e-05	0	0	0	NA	NA	NA	NA	NA	NA	NA	NA	NA	NA	NA	NA	NA	NA
DPYD	rs202212118	C	A	1:97771841:C:A	9.74093e-05	1	8.01815e-06	1	0.00030525	1	5.97943e-05	1	6.48593e-05	0	0	4.31e-05	0	0	0.000114	0	0.000714	1	NA	NA	NA	NA	NA	NA	NA	NA	NA	NA	NA	NA	NA	NA
DPYD	rs2297595	T	C	1:98165091:T:C	0.0960051	0.99757	0.0334696	0.992788	0.0574882	0.99807	0.0232703	0.9972	0.11194	0.0312356	0.0591017	0.0843	0.0219	0.988	0.091	0.0499	0.000288	0.907	0.1193	0.031	0.0634	PA166153696	rs2297595	PA145	DPYD	NC_000001.10:98165091	34	1	0	0	0	XP_005270621.1:p.Met166Val, [GRCh37]chr1:98165091, XM_005270562.1:c.496A>G, rs118014431, rs199469517, XP_005270618.1:p.Met129Val, NC_000001.11:g.97699535T>C, rs61243782, NP_000101.2:p.M166V, NP_000101.2:p.Met166Val, XM_005270563.1:c.496A>G, XM_005270562.3:c.496A>G, XP_005270619.2:p.Met166Val, XM_005270561.1:c.385A>G, NC_000001.10:g.98165091T>C, XP_005270619.1:p.Met166Val, XM_005270564.1:c.496A>G,…
DPYD	rs367619008	T	C	1:98293716:T:C	4.92399e-05	1	4.00908e-06	1	9.53907e-06	1	0	NA	6.48172e-05	0	0	2.16e-05	0	0	1.62e-05	0	0	0	NA	NA	NA	PA166159539	rs367619008	PA145	DPYD	NC_000001.10:98293716	1	0	0	0	0	[GRCh37]chr1:98293716, 367619008, [GRCh38]chr1:97828160, rs367619008, NP_000101.2:p.K63E
DPYD	rs377143350	C	T	1:98058832:C:T	4.28173e-06	1	4.00908e-06	1	9.53907e-06	1	0	NA	NA	NA	NA	2.16e-05	0	0	1.62e-05	0	0	0	NA	NA	NA	NA	NA	NA	NA	NA	NA	NA	NA	NA	NA	NA
DPYD	rs3918290	C	T	1:97915614:C:T	0.00469139	0.975976	0.000713006	0.978117	0.00247282	0.952821	0.000319489	0.927577	0.00706691	0.000344274	0.00117925	0.00383	1.73e-06	0.00228	0.00421	3.75e-06	2.86e-08	0.001	0.005	8e-04	0.0014	PA166153760	rs3918290	PA145	DPYD	NC_000001.10:97915614	109	2	1	0	0	NC_000001.11:g.97450058C>T, NM_000110.3:c.1905+1G>A, IVS14+1 G>A, XM_005270561.1:c.1794+1G>A, NG_008807.2:g.476002G>A, NC_000001.10:g.97915614C>T, [GRCh37]chr1:97915614, [GRCh38]chr1:97450058, 3918290, DPYD*2A, XM_005270562.3:c.1689+1G>A, rs3918290, rs199469548, XM_005270563.1:c.1905+1G>A, XM_005270562.1:c.1689+1G>A, XM_006710397.2:c.1905+1G>A, rs386589337
DPYD	rs45589337	T	C	1:98144726:T:C	0.00769731	0.910814	0.00118048	0.849505	0.00539338	0.905081	0.00150608	0.615796	0.00713544	0.000918274	0.00118203	0.00594	9.67e-05	0.0279	0.00888	7.46e-05	0.000503	0.0253	0.0089	8e-04	0.0086	PA166153885	rs45589337	PA145	DPYD	NC_000001.10:98144726	7	0	0	0	0	XP_005270619.2:p.Lys259Glu, NC_000001.11:g.97679170T>C, rs59034382, XM_005270562.1:c.775A>G, XM_006710397.2:c.775A>G, XP_005270621.1:p.Lys259Glu, XP_005270619.1:p.Lys259Glu, XP_005270620.1:p.Lys259Glu, NC_000001.10:g.98144726T>C, NP_000101.2:p.K259E, 45589337, [GRCh37]chr1:98144726, NP_000101.2:p.Lys259Glu, XM_005270564.1:c.775A>G, XP_006710460.1:p.Lys259Glu, XP_005270618.1:p.Lys222Glu, NG_008807…
DPYD	rs55886062	A	C	1:97981343:A:C	1.07043e-06	1	0	NA	0	NA	0	NA	0.000389206	0.000114758	0	0	0	0	0	0	0	0	0.001	0	0	PA166153888	rs55886062	PA145	DPYD	NC_000001.10:97981343	31	1	1	0	0	XM_005270564.1:c.1679T>G, NC_000001.10:g.97981343A>C, XM_006710397.2:c.1679T>G, XP_005270621.1:p.Ile560Ser, DPYD*13, XM_005270563.1:c.1679T>G, NG_008807.2:g.410273T>G, rs199469542, NP_000101.2:p.Ile560Ser, XP_005270620.1:p.Ile560Ser, rs55886062, NM_000110.3:c.1679T>G, 55886062, XP_006710460.1:p.Ile560Ser, [GRCh37]chr1:97981343, XM_005270562.3:c.1524+33773T>G, XP_005270618.1:p.Ile523Ser, XM_005270…
DPYD	rs60511679	A	C	1:97770919:A:C	3.77866e-06	0.915564	0.00231815	0.991279	0.000209001	0.995038	2.33936e-06	0.00102764	0	0.00172374	0	6.4e-05	0.00283	0.991	3.25e-08	0.00265	0	0	0	0.0015	0	PA166159793	rs60511679	PA145	DPYD	NC_000001.10:97770919	1	0	0	0	0	60511679, rs60511679, NP_000101.2:p.V732G, [GRCh37]chr1:97770919, [GRCh38]chr1:97305363
DPYD	rs61622928	C	T	1:98039437:C:T	0.00046612	0.970486	0.0692933	0.996717	0.00648093	0.994197	0.000273385	0.874135	0.000324128	0.071527	0.00827423	0.000229	0.085	0.997	0.00087	0.0757	0.000137	0.627	0	0.0779	0.0043	PA166159638	rs61622928	PA145	DPYD	NC_000001.10:98039437	5	0	0	0	0	[GRCh37]chr1:98039437, rs61622928, 61622928, [GRCh38]chr1:97573881, NP_000101.2:p.M406I
DPYD	rs67376798	T	A	1:97547947:T:A	0.00587496	0.993684	0.00121505	0.987755	0.00338298	0.99468	0.000357945	0.939833	0.00577098	0.00103306	0.00236407	0.00639	3.7e-05	0.701	0.00573	1.31e-05	6.07e-05	0.759	0.007	8e-04	0.0029	PA166153895	rs67376798	PA145	DPYD	NC_000001.10:97547947	54	1	1	0	0	NG_008807.2:g.843669A>T, XM_005270561.1:c.2735A>T, [GRCh37]chr1:97547947, XP_005270619.1:p.Asp877Val, rs199469564, XP_005270618.1:p.Asp912Val, NP_000101.2:p.D949V, XM_005270562.1:c.2630A>T, XP_005270619.2:p.Asp877Val, NC_000001.10:g.97547947T>A, NC_000001.11:g.97082391T>A, NM_000110.3:c.2846A>T, rs386467430, XM_005270562.3:c.2630A>T, rs67376798, NP_000101.2:p.Asp949Val, rs67376799, 67376798, [GRC…
DPYD	rs75017182	G	C	1:98045449:G:C	0.0208353	0.996294	0.0033974	0.989197	0.00536942	0.9913	0.0022732	0.994905	0.0210226	0.00241047	0.00827423	0.018	6.15e-05	0.49	0.00902	9.76e-06	0.000197	0.981	0.0239	8e-04	0.0058	PA166153906	rs75017182	PA145	DPYD	NC_000001.10:98045449	14	1	1	0	0	NC_000001.11:g.97579893G>C, [GRCh37.p13]chr1:98045449, NM_000110.3:c.1129-5923C>G, rs75017182, XM_005270563.1:c.1129-5923C>G, NG_008807.2:g.346167C>G, 75017182, XM_005270561.1:c.1018-5923C>G, [GRCh38]chr1:97579893, XM_005270562.1:c.1129-5923C>G, XM_005270562.3:c.1129-5923C>G, XM_005270564.1:c.1129-5923C>G, XM_006710397.2:c.1129-5923C>G, NC_000001.10:g.98045449G>C
DPYD	rs56038477	C	T	1:98039419:C:T	0.0208878	0.997381	0.00341624	0.988614	0.00538762	0.990911	0.00233901	0.994583	0.020955	0.00241324	0.00829384	0.0181	6.86e-05	0.487	0.00904	1.43e-05	0.000212	0.947	0.0239	8e-04	0.0058	PA166153889	rs56038477	PA145	DPYD	NC_000001.10:98039419	18	1	0	0	0	rs61730901, 56038477, XP_005270619.2:p.Glu412=, XP_006710460.1:p.Glu412=, XM_005270563.1:c.1236G>A, XM_005270562.1:c.1236G>A, NM_000110.3:c.1236G>A, rs199469533, XM_005270562.3:c.1236G>A, NP_000101.2:p.Glu412=, XM_005270564.1:c.1236G>A, NG_008807.2:g.352197G>A, rs56038477, NC_000001.10:g.98039419C>T, [GRCh37]chr1:98039419, XP_005270620.1:p.Glu412=, NP_000101.2:p.E412E, XM_005270561.1:c.1125G>A, X…
DPYD	rs779728902	A	T	1:98165042:A:T	9.63389e-06	1	0	NA	0.000124008	1	0	NA	NA	NA	NA	0	0	0	0.000211	0	0	0	NA	NA	NA	NA	NA	NA	NA	NA	NA	NA	NA	NA	NA	NA
CYP2F1	rs305974	G	A	19:41627868:G:A	0.302772	0.92788	0.506085	0.905859	0.403605	0.929836	0.281235	0.891474	0.309363	0.525123	0.433498	0.315	0.549	0.897	0.255	0.569	0.631	0.914	NA	NA	NA	NA	NA	NA	NA	NA	NA	NA	NA	NA	NA	NA
CYP2F1	rs75405062	G	C	19:41628014:G:C	0.268566	1	0.421839	1	0.31374	1	0.267998	1	0.223269	0.374604	0.281984	0.27	0.456	1	0.233	0.484	0.414	1	NA	NA	NA	NA	NA	NA	NA	NA	NA	NA	NA	NA	NA	NA
CYP2F1	rs2287940	G	A	19:41620419:G:A	0.166679	0.929914	0.0711438	0.824244	0.119429	0.916596	0.146046	0.869069	0.18637	0.0694923	0.13357	0.161	0.0508	0.748	0.159	0.0767	0.0591	0.869	NA	NA	NA	NA	NA	NA	NA	NA	NA	NA	NA	NA	NA	NA
CYP2F1	rs305968	G	A	19:41622189:G:A	0.313231	0.993666	0.564037	0.993673	0.41843	0.994801	0.289056	0.983549	0.326613	0.568842	0.444575	0.324	0.618	0.993	0.264	0.63	0.643	0.995	NA	NA	NA	PA166182189	rs305968	PA27109	CYP2F1	NC_000019.9:41622189	1	1	0	0	0	rs305968, [GRCh38]chr19:41116284, 305968, [GRCh37.p13]chr19:41622189, NP_000765.2:p.P32P
CYP2F1	rs35107873	G	A	19:41620053:G:A	0.166474	0.928927	0.0699774	0.821429	0.119118	0.915232	0.145971	0.865819	0.178951	0.0668782	0.130695	0.161	0.0494	0.741	0.158	0.0754	0.059	0.868	NA	NA	NA	NA	NA	NA	NA	NA	NA	NA	NA	NA	NA	NA
CYP2F1	rs3833221	G	GC	19:41622107:G:GC	0.189606	1	0.396838	1	0.17426	1	0.251136	1	0.201132	0.40578	0.165094	0.187	0.444	1	0.182	0.485	0.0686	1	NA	NA	NA	NA	NA	NA	NA	NA	NA	NA	NA	NA	NA	NA
CYP2F1	rs1645712	G	A	19:41620410:G:A	0.0773282	0.936125	0.186551	0.92756	0.15445	0.949787	0.0254391	0.82944	0.0739226	0.177445	0.170991	0.0855	0.209	0.925	0.0485	0.181	0.344	0.954	NA	NA	NA	NA	NA	NA	NA	NA	NA	NA	NA	NA	NA	NA
CYP2F1	rs1709114	A	G	19:41619751:A:G	0.0772666	0.936795	0.186514	0.927752	0.154309	0.95044	0.0245778	0.835724	0.0737758	0.177553	0.170991	0.0855	0.209	0.926	0.0484	0.181	0.343	0.955	NA	NA	NA	NA	NA	NA	NA	NA	NA	NA	NA	NA	NA	NA
CYP2F1	rs62117444	C	T	19:41619850:C:T	0.0712673	0.916397	0.0217088	0.740487	0.133906	0.935177	0.0120575	0.750821	0.0729789	0.0198805	0.150943	0.078	0.00903	0.398	0.0434	0.0192	0.336	0.938	NA	NA	NA	NA	NA	NA	NA	NA	NA	NA	NA	NA	NA	NA
CYP2F1	rs7246981	C	T	19:41633980:C:T	0.0707808	0.890577	0.0182804	0.755355	0.13293	0.910465	0.0111558	0.755234	0.0707982	0.0166348	0.141509	0.0775	0.00496	0.265	0.0431	0.00621	0.337	0.903	NA	NA	NA	NA	NA	NA	NA	NA	NA	NA	NA	NA	NA	NA
CYP2F1	rs58285195	T	C	19:41622205:T:C	0.045516	0.994361	0.0817993	0.964672	0.10007	0.991617	0.0301997	0.961288	0.050013	0.0748393	0.121749	0.0537	0.0881	0.96	0.0338	0.069	0.232	0.997	NA	NA	NA	NA	NA	NA	NA	NA	NA	NA	NA	NA	NA	NA
CYP2F1	rs74824096	G	A	19:41622267:G:A	0.0449447	0.985549	0.0805734	0.962073	0.0990251	0.983382	0.0295564	0.96887	0.0501362	0.074805	0.122931	0.0531	0.0868	0.958	0.0333	0.0678	0.23	0.987	NA	NA	NA	NA	NA	NA	NA	NA	NA	NA	NA	NA	NA	NA
CYP2F1	rs57670668	G	C	19:41622481:G:C	0.0158263	1	0.00264599	1	0.00962492	1	0.00149486	1	0.0129955	0.00195898	0.00471698	0.013	0.000309	1	0.0158	0.00123	0.000602	1	NA	NA	NA	NA	NA	NA	NA	NA	NA	NA	NA	NA	NA	NA
CYP2F1	rs57670668	G	A	19:41622481:G:A	3.53092e-05	0.0567441	0.000185358	0.181084	5.52613e-05	0.446769	1.48902e-05	0.0118427	6.49773e-05	0.00265038	0	3.31e-05	0.00022	0.185	1.68e-05	0.000485	9.32e-07	0.00268	NA	NA	NA	NA	NA	NA	NA	NA	NA	NA	NA	NA	NA	NA
CYP4F2	rs3093105	A	C	19:16008388:A:C	0.166557	0.939475	0.229547	0.89856	0.15091	0.924649	0.0904506	0.872531	0.162129	0.226927	0.144208	0.154	0.247	0.891	0.216	0.256	0.0102	0.257	NA	NA	NA	PA166155402	rs3093105	PA27121	CYP4F2	NC_000019.9:16008388	4	1	0	0	0	NG_007971.2:g.5497T>G, NP_001073.3:p.W12G, NC_000019.10:g.15897578A>C, NC_000019.9:g.16008388A>C, NP_001073.3:p.Trp12Gly, [GRCh37]chr19:16008388, rs3093105, NM_001082.4:c.34T>G, rs117322022, 3093105, [GRCh38]chr19:15897578
CYP4F2	rs2108622	C	T	19:15990431:C:T	0.293481	0.998273	0.0969712	0.997142	0.253452	0.998233	0.224312	0.994101	0.268131	0.0926863	0.260095	0.29	0.0523	0.997	0.35	0.0726	0.128	0.996	NA	NA	NA	PA166155381	rs2108622	PA27121	CYP4F2	NC_000019.9:15990431	140	8	3	0	0	NP_001073.3:p.Val433Met, NC_000019.9:g.15990431C>T, NG_007971.2:g.23454G>A, NC_000019.10:g.15879621C>T, [GRCh37]chr19:15990431, rs116975254, NM_001082.4:c.1297G>A, rs52819608, rs57319528, NP_001073.3:p.V433M, rs2108622, 2108622, [GRCh38]chr19:15879621
CYP2J2	rs56053398	C	T	1:60370710:C:T	6.49623e-06	0.471344	0.00356403	0.898057	0.000354006	0.930664	2.33572e-07	0.000976329	0	0.00596878	0	1.19e-06	0.00438	0.898	1.09e-06	0.00456	1.08e-06	0.0286	0	0.0061	0	NA	NA	NA	NA	NA	NA	NA	NA	NA	NA	NA
CYP2J2	rs890293	C	A	1:60392494:C:A	0.0694525	0.958649	0.140102	0.910182	0.0420913	0.938017	0.0806538	0.947492	0.0639112	0.141559	0.0283019	0.0669	0.157	0.904	0.05	0.147	0.00142	0.317	0.0567	0.1543	0.0403	PA166153598	rs890293	PA27112	CYP2J2	NC_000001.10:60392494	1	1	0	0	0	NG_007931.1:g.4930G>T, NC_000001.11:g.59926822C>A, XR_946558.1:n.-49G>T, rs890293, NC_000001.10:g.60392494C>A, rs3738475, NR_134981.1:n.-24G>T, [GRCh37]chr1:60392494, rs60282769, 890293, XR_246240.1:n.-49G>T, NM_000775.3:c.-76G>T, NR_134982.1:n.-24G>T, XR_246240.2:n.-49G>T
CYP2J2	rs150461093	C	T	1:60373527:C:T	9.81049e-06	0.394226	5.14715e-06	0.118461	1.15827e-05	0.825828	0.00133061	0.940364	NA	NA	NA	1.41e-05	3.11e-06	0.189	1.72e-05	0	3.81e-06	0.0154	0	0	0	NA	NA	NA	NA	NA	NA	NA	NA	NA	NA	NA
CYP3A5	rs776746	C	T	7:99270539:C:T	0.0685968	0.999948	0.691658	0.99988	0.212977	0.999977	0.276228	0.999656	0.0710025	0.702005	0.208531	0.0748	0.84	1	0.0675	0.843	0.31	1	0.0567	0.82	0.2032	PA166157267	rs776746	PA27114,PA131,PA134962723	CYP3A,CYP3A5,ZSCAN25	NC_000007.13:99270539	743	53	23	0	1	XM_005250170.1:c.-357-1G>A, XM_011515845.1:c.-463-1A>G, rs11266830, NR_033810.1:n.689-1G>A, XM_005250169.1:c.189-237G>A, rs776746, NR_033807.2:n.717-1A>G, NR_033807.2:n.717-1G>A, XM_005250171.1:c.-253-1G>A, rs386613022, NC_000007.13:g.99270539C>T, XR_927402.1:n.1466+48736T>C, [GRCh38]chr7:99672916, 776746, XM_006715859.2:c.219-237A>G, XM_005250173.1:c.-331-237G>A, XM_005250198.1:c.806-4288C>T, XM…
CYP3A5	rs15524	A	G	7:99245914:A:G	0.0759004	0.999937	0.579475	0.999987	0.202047	0.999997	0.285636	0.999972	0.0785992	0.593002	0.195755	0.0846	0.698	1	0.0692	0.712	0.31	1	0.0596	0.6944	0.1916	PA166157243	rs15524	PA131,PA134962723	CYP3A5,ZSCAN25	NC_000007.13:99245914	378	20	0	0	0	XM_011515845.1:c.*14T>C, rs17161789, rs3173576, NM_001291830.1:c.*14T>C, [GRCh37]chr7:99245914, XM_005250197.1:c.*768A>G, XM_005250172.1:c.*14T>C, NC_000007.14:g.99648291A>G, XM_005250173.1:c.*14T>C, 15524, NG_007938.1:g.36708T>C, NC_000007.13:g.99245914A>G, XM_011515846.1:c.*14T>C, rs59358441, XM_005250170.1:c.*14T>C, NR_033808.1:n.2125T>C, XM_005250198.1:c.805+24111A>G, XM_011515910.1:c.*768A>G…
CYP3A5	rs28365079	G	T	7:99278070:G:T	0.000493649	0.989018	0.104499	0.996429	0.0102335	0.99436	0.00044768	0.939812	0.000518739	0.0985057	0.00943396	4.47e-06	0.13	0.996	9.05e-05	0.111	3.1e-08	0.001	0	0.1203	0.0144	NA	NA	NA	NA	NA	NA	NA	NA	NA	NA	NA
CYP3A5	rs28365073	A	G	7:99278228:A:G	7.30245e-05	0.925405	0.0218724	0.945069	0.00168786	0.940904	4.7415e-05	0.421167	0.000129651	0.0228421	0	2.8e-05	0.0271	0.945	1.06e-05	0.0184	1.33e-06	0.00839	0	0.0272	0	NA	NA	NA	NA	NA	NA	NA	NA	NA	NA	NA
CYP3A5	rs28383472	T	C	7:99262805:T:C	0.000144593	0.96865	0.0382397	0.982569	0.00360518	0.979673	6.54183e-05	0.530726	0.000194553	0.0380909	0.00117925	3.22e-05	0.0474	0.982	1.76e-05	0.0393	2.08e-06	0.0145	0	0.0431	0.0029	NA	NA	NA	NA	NA	NA	NA	NA	NA	NA	NA
CYP3A5	rs28383468	G	A	7:99273815:G:A	0.00928306	0.996756	0.00154411	0.997042	0.00623321	0.995553	0.000900436	0.996103	0.00667964	0.00137709	0.00825472	0.00797	2.59e-07	0.052	0.0104	0	5.24e-06	0.0819	0.0119	0	0.0014	NA	NA	NA	NA	NA	NA	NA	NA	NA	NA	NA
CYP3A5	rs56244447	A	C	7:99270276:A:C	0.000432455	1	4.00908e-06	1	0.000171703	1	0	NA	0.000324044	0	0	2.07e-05	0	0	0.000286	0	0	0	NA	NA	NA	NA	NA	NA	NA	NA	NA	NA	NA	NA	NA	NA
CYP3A5	rs28365085	A	G	7:99245974:A:G	5.87614e-07	0.00453942	7.35307e-07	0.0167949	4.01149e-06	0.0384281	0.00391104	0.989141	0	0	0	3.81e-06	0	0	8.73e-07	0	1.14e-05	0.0436	0	0	0	PA166157480	rs28365085	PA131,PA134962723	CYP3A5,ZSCAN25	NC_000007.13:99245974	1	0	0	0	0	NR_033808.1:n.2065T>C, NP_001278759.1:p.Ile478Thr, NR_033807.2:n.3197T>C, NC_000007.14:g.99648351A>G, [GRCh37]chr7:99245974, XP_011514148.1:p.Ile308Thr, XM_011515910.1:c.*828A>G, XP_005250228.1:p.Ile375Thr, rs45593941, XM_011515843.1:c.1124T>C, XM_011515844.1:c.1124T>C, XR_927402.1:n.1466+24171A>G, XP_011514145.1:p.Ile375Thr, rs58605602, XP_005250226.1:p.Ile478Thr, XM_005250172.1:c.1124T>C, XM_01…
CYP3A5	rs28371764	G	A	7:99277593:G:A	0.029555	0.929307	0.00758224	0.747572	0.0231849	0.930245	0.00438636	0.736272	0.0326806	0.00527886	0.0224057	0.0231	0.00384	0.502	0.0368	0.0111	0.000144	0.25	0.0328	0	0.0331	NA	NA	NA	NA	NA	NA	NA	NA	NA	NA	NA
CYP3A5	rs28365095	C	T	7:99277605:C:T	0.0136441	0.948934	0.00275097	0.954809	0.00416865	0.846014	0.000884411	0.905255	0.0138007	0.00206564	0.00589623	0.0138	8.39e-05	0.707	0.00691	9.76e-05	1.73e-05	0.036	0.0149	0	0	NA	NA	NA	NA	NA	NA	NA	NA	NA	NA	NA
CYP3A5	rs10264272	C	T	7:99262835:C:T	0.00101693	0.998196	0.125063	0.999512	0.0204873	0.999576	0.000489164	0.977945	0.000972258	0.126982	0.0035545	4.21e-05	0.155	0.999	1.22e-06	0.224	1.4e-06	0.000999	0.003	0.1543	0.0231	PA166157441	rs10264272	PA131,PA134962723	CYP3A5,ZSCAN25	NC_000007.13:99262835	24	5	0	0	0	XM_005250172.1:c.285G>A, NR_033807.2:n.1273G>A, XM_005250173.1:c.84G>A, XM_006715859.2:c.624G>A, [GRCh37]chr7:99262835, NR_033808.1:n.1226G>A, XP_011514149.1:p.Lys28=, NP_000768.1:p.K208K, NP_001278758.1:p.Lys95=, XP_006715922.1:p.Lys208=, XP_005250228.1:p.Lys95=, NR_033811.1:n.975G>A, NC_000007.13:g.99262835C>T, XP_005250227.1:p.Lys95=, NR_033810.1:n.1226G>A, rs58867275, 10264272, XM_005250171.1…
CYP3A5	rs41303343	T	TA	7:99250393:T:TA	0.000776063	1	0.100512	1	0.00993017	1	0.000478354	1	0.00064792	0.105723	0.00943396	0.000269	0.125	1	0.000302	0.106	0.000279	1	0	0.118	0.0029	PA166157490	rs41303343	PA131,PA134962723	CYP3A5,ZSCAN25	NC_000007.13:99250393	16	5	0	0	0	XP_011514145.1:p.Thr233Tyrfs, XP_011514147.1:p.Thr166Tyrfs, XM_011515845.1:c.495_496insT, XP_005250228.1:p.Thr233Tyrfs, XR_927402.1:n.1466+28590_1466+28591insA, NR_033807.2:n.2769_2770insT, NC_000007.13:g.99250393_99250394insA, NP_000768.1:p.T346Y, NP_001278758.1:p.Thr233Tyrfs, NM_001291829.1:c.696_697insT, NM_000777.4:c.1035_1036insT, XM_011515909.1:c.806-16325_806-16324insA, XP_005250227.1:p.Th…
CYP2W1	rs2272375	C	T	7:1023013:C:T	0.304096	0.965754	0.454619	0.925742	0.307107	0.961843	0.237915	0.923387	0.307312	0.453906	0.293632	0.291	0.493	0.916	0.301	0.486	0.272	0.978	0.2744	0.5098	0.3343	NA	NA	NA	NA	NA	NA	NA	NA	NA	NA	NA
CYP2W1	rs3735684	G	A	7:1024855:G:A	0.0613703	0.997768	0.0818846	0.996287	0.104183	0.998124	0.0323036	0.984501	0.0579229	0.079645	0.111111	0.0553	0.0881	0.996	0.078	0.0901	0.156	0.998	0.0527	0.0711	0.134	NA	NA	NA	NA	NA	NA	NA	NA	NA	NA	NA
CYP2W1	rs3808348	C	T	7:1028448:C:T	0.197087	0.995916	0.0901186	0.996977	0.247198	0.99642	0.299631	0.992313	0.194016	0.0860116	0.299054	0.217	0.0605	0.997	0.156	0.0507	0.465	0.997	0.2147	0.0756	0.245	NA	NA	NA	NA	NA	NA	NA	NA	NA	NA	NA
CYP3A43	rs17342647	C	T	7:99459256:C:T	0.112449	0.998179	0.0201589	0.998397	0.0437949	0.997814	0.00801739	0.984434	0.118273	0.0201011	0.057783	0.102	6.14e-05	0.975	0.0718	2.19e-06	0.000142	0.678	0.0934	0.003	0.0461	NA	NA	NA	NA	NA	NA	NA	NA	NA	NA	NA
CYP3A43	rs61469810	TA	T	7:99434077:TA:T	0.0376889	1	0.257411	1	0.0525507	1	0.00759388	1	NA	NA	NA	0.0254	0.314	1	0.0374	0.323	0.000828	1	0.0378	0.3154	0.0447	NA	NA	NA	NA	NA	NA	NA	NA	NA	NA	NA
CYP3A43	rs680055	C	G	7:99457605:C:G	0.0541766	0.999146	0.311132	0.99752	0.0654155	0.998749	0.00735289	0.998075	0.0526009	0.311766	0.0625	0.0455	0.376	0.997	0.0451	0.414	0.000152	0.799	0.0557	0.3782	0.0519	PA166157260	rs680055	PA427	CYP3A43	NC_000007.13:99457605	1	0	0	0	0	rs680055, NC_000007.14:g.99859982C>G, NR_103868.1:n.978C>G, [GRCh38]chr7:99859982, NP_073731.1:p.Pro340Ala, NP_476437.1:p.Pro340Ala, XP_011514796.1:p.Pro200Ala, NP_476436.1:p.Pro340Ala, NC_000007.13:g.99457605C>G, NM_022820.4:c.1018C>G, NM_057095.2:c.1018C>G, [GRCh37]chr7:99457605, NP_001265850.1:p.P230A,T, NG_007935.1:g.36970C>G, XM_011516493.1:c.1018C>G, rs60416653, 680055, NR_103869.1:n.1242C>…
CYP2D6	rs1135840	G	C	22:42522613:G:C	0.438113	0.913033	0.351769	0.907604	0.507842	0.923052	0.32578	0.869801	0.439396	0.348579	0.55	0.436	0.331	0.905	0.422	0.312	0.716	0.904	NA	NA	NA	PA166156076	rs1135840	PA128	CYP2D6	NC_000022.10:42522613	813	67	21	0	0	NC_000022.10:g.42522613G>C, NM_000106.5:c.1457G>C, XR_952745.1:n.2472C>G, NP_001020332.2:p.Ser435Thr, XM_011529971.1:c.1313G=, XM_011547751.1:c.1241C=, XM_011547750.1:c.1313C>G, NC_000022.11:g.42126611C=, NW_009646208.1:g.12177G>C, XM_005278354.3:c.1157C=, XM_011529968.1:c.1452+5C>G, XM_011529968.1:c.1452+5G>C, [GRCh37]chr22:42522613, XM_011529969.1:c.1308+5C>G, XM_011529969.1:c.1308+5G>C, NC_000…
CYP2D6	rs16947	A	G	22:42523943:A:G	0.654951	0.916227	0.48021	0.89548	0.660077	0.918364	0.814075	0.83104	0.653554	0.47542	0.688095	0.66	0.435	0.886	0.623	0.398	0.796	0.886	NA	NA	NA	PA166156031	rs16947	PA128	CYP2D6	NC_000022.10:42523943	627	63	20	0	0	XM_011529970.1:c.733C=, XP_011545843.1:p.Arg196=, XP_011528269.1:p.Arg296Cys, XP_011547121.1:p.Arg196Cys, XR_952745.1:n.2000+233C>T, XM_011529971.1:c.742C=, XM_011529966.1:c.886C>T, rs57836231, NW_009646208.1:g.13507G=, XP_011528271.1:p.Arg248=, XP_011528273.1:p.Arg248=, XM_005278354.1:c.586C=, XP_011528270.1:p.Arg296=, XP_005278411.1:p.Arg196=, NC_000022.10:g.42523943A>G, NW_009646208.1:g.13507G…
CYP2D6	rs1058164	G	C	22:42525132:G:C	0.439043	0.912435	0.354429	0.904388	0.508737	0.922202	0.332481	0.888824	0.444912	0.352713	0.554893	0.438	0.334	0.901	0.423	0.314	0.715	0.902	NA	NA	NA	NA	NA	NA	NA	NA	NA	NA	NA	NA	NA	NA
CYP2D6	rs28371699	A	C	22:42526484:A:C	0.435664	0.907449	0.252233	0.895427	0.496171	0.919561	0.322697	0.862729	0.4398	0.25	0.546318	0.434	0.207	0.883	0.419	0.193	0.714	0.901	NA	NA	NA	NA	NA	NA	NA	NA	NA	NA	NA	NA	NA	NA
CYP2D6	rs1080985	C	G	22:42528382:C:G	0.759052	0.903113	0.905559	0.79007	0.767528	0.906653	0.861253	0.796703	0.750789	0.920199	0.766588	0.753	0.944	0.659	0.729	0.927	0.798	0.888	NA	NA	NA	PA166156064	rs1080985	PA128	CYP2D6	NC_000022.10:42528382	3	2	0	0	0	XM_011529967.1:c.-1045-539C>G, XM_011529967.1:c.-1045-539G>C, XR_952539.1:n.40+185C>G, XR_952539.1:n.40+185G>C, XR_952537.1:n.-65C>G, XR_952537.1:n.-65G>C, NC_000022.10:g.42528382C=, NC_000022.11:g.42132375G=, XM_005278353.1:c.-1587C>G, XM_005278353.1:c.-1587G>C, rs1080985, 1080985, [GRCh37]chr22:42528382, NC_000022.10:g.42528382C>G, NW_009646208.1:g.17943G>C, NG_008376.3:g.2617C=, NW_004504305.1…
CYP2D6	rs78854695	A	C	22:42525728:A:C	0.000612099	0.577392	0.0894778	0.936866	0.00847584	0.92293	0.000787037	0.308125	0.000196078	0.0893318	0.00236407	0.000458	0.112	0.936	0.000664	0.096	0.000184	0.00556	NA	NA	NA	NA	NA	NA	NA	NA	NA	NA	NA	NA	NA	NA
CYP2D6	rs28371723	A	T	22:42524033:A:T	4.02731e-05	0.425427	0.0063106	0.969034	0.000519016	0.927397	0.000159409	0.760336	0	0.0064554	0	0.000148	0.00785	0.969	1.73e-05	0.00598	2.75e-05	0.054	NA	NA	NA	NA	NA	NA	NA	NA	NA	NA	NA	NA	NA	NA
CYP2D6	rs1081004	C	T	22:42525625:C:T	0.0678188	0.909167	0.0122247	0.894539	0.0423415	0.904529	0.00786797	0.55194	0.0679948	0.0114379	0.0343602	0.0597	0.000361	0.0669	0.0712	0.000496	0.000433	0.245	NA	NA	NA	NA	NA	NA	NA	NA	NA	NA	NA	NA	NA	NA
CYP2D6	rs554542605	A	G	22:42526879:A:G	4.74369e-05	0.358751	0.0073625	0.992494	0.000694471	0.965562	8.14654e-05	0.737106	0.000392413	0.0071462	0	4.4e-05	0.00919	0.993	2.81e-05	0.00806	1.35e-05	0.00195	NA	NA	NA	NA	NA	NA	NA	NA	NA	NA	NA	NA	NA	NA
CYP2D6	rs1080983	T	C	22:42528568:T:C	0.659258	0.914239	0.834405	0.826224	0.698387	0.914056	0.815563	0.831082	0.657508	0.861652	0.714628	0.662	0.877	0.764	0.628	0.819	0.797	0.888	NA	NA	NA	PA166156063	rs1080983	PA128	CYP2D6	NC_000022.10:42528568	1	0	0	0	0	XM_011529972.1:c.-1770A>G, XM_011529972.1:c.-1770G>A, XR_952538.1:n.122C>T, XM_011529970.1:c.-1770A>G, XM_011529970.1:c.-1770G>A, NG_008376.3:g.2431G>A, XR_430455.2:n.836T>C, XM_011547756.1:c.42+2343T>C, XM_005278353.1:c.-1773A>G, XM_005278353.1:c.-1773G>A, [GRCh38]chr22:42132561, XR_952539.1:n.40+371C>T, NC_000022.11:g.42132561C>T, NW_004504305.1:g.54891C=, 1080983, rs1080983, NW_009646208.1:g.1…
CYP2D6	rs28680494	A	C	22:42528851:A:C	0.438185	0.911262	0.354114	0.901871	0.508342	0.920964	0.324684	0.866683	0.436798	0.352479	0.549161	0.436	0.334	0.898	0.421	0.32	0.716	0.904	NA	NA	NA	NA	NA	NA	NA	NA	NA	NA	NA	NA	NA	NA
CYP2D6	rs28439297	C	T	22:42528858:C:T	0.438185	0.911262	0.354114	0.901871	0.508342	0.920964	0.324684	0.866683	0.43703	0.351613	0.549161	0.436	0.334	0.898	0.421	0.32	0.716	0.904	NA	NA	NA	NA	NA	NA	NA	NA	NA	NA	NA	NA	NA	NA
CYP2D6	rs28542726	G	T	22:42529407:G:T	0.438362	0.911811	0.353852	0.906035	0.508668	0.921751	0.325031	0.868226	0.440641	0.355059	0.552257	0.436	0.333	0.903	0.422	0.321	0.716	0.904	NA	NA	NA	NA	NA	NA	NA	NA	NA	NA	NA	NA	NA	NA
CYP2D6	rs28369142	C	A	22:42529540:C:A	0.653532	0.91071	0.663792	0.8822	0.674101	0.913248	0.81132	0.817588	0.652774	0.66714	0.692671	0.657	0.665	0.875	0.618	0.596	0.796	0.886	NA	NA	NA	NA	NA	NA	NA	NA	NA	NA	NA	NA	NA	NA
CYP2D6	rs28579115	G	T	22:42530826:G:T	0.437071	0.909234	0.306593	0.898354	0.501214	0.919461	0.323244	0.863704	0.440042	0.305228	0.559382	0.435	0.275	0.892	0.42	0.247	0.715	0.901	NA	NA	NA	NA	NA	NA	NA	NA	NA	NA	NA	NA	NA	NA
CYP2D6	rs1081003	G	A	22:42525756:G:A	0.0306852	0.840307	0.0801092	0.929428	0.0540539	0.918746	0.469924	0.909563	0.0234212	0.084234	0.0579196	0.0448	0.0889	0.937	0.0388	0.0706	0.0776	0.948	NA	NA	NA	NA	NA	NA	NA	NA	NA	NA	NA	NA	NA	NA
CYP2D6	rs1080993	C	T	22:42526969:C:T	0.000820625	0.766487	0.098001	0.948295	0.0109581	0.93942	0.000682401	0.538372	0.000457218	0.0975294	0.00950119	0.000267	0.122	0.947	0.00027	0.129	0.000139	0.0099	NA	NA	NA	NA	NA	NA	NA	NA	NA	NA	NA	NA	NA	NA
CYP2D6	rs267608275	TG	T	22:42526050:TG:T	0.000737419	0.863083	0.0950069	0.973499	0.0108025	0.973934	0.000573009	0.711567	0.000729927	0.108065	0.0182482	0.000175	0.119	0.973	0.000106	0.128	0.00015	0.0619	NA	NA	NA	NA	NA	NA	NA	NA	NA	NA	NA	NA	NA	NA
CYP2D6	rs80262685	T	C	22:42524578:T:C	0.000822721	0.766402	0.0986035	0.945636	0.0109916	0.938683	0.0006842	0.537725	0.00045674	0.0967209	0.00947867	0.000269	0.123	0.945	0.00027	0.129	0.00014	0.00989	NA	NA	NA	NA	NA	NA	NA	NA	NA	NA	NA	NA	NA	NA
CYP2D6	rs2267447	T	C	22:42524696:T:C	0.213296	0.963651	0.125182	0.94873	0.150184	0.965541	0.487393	0.939858	0.20437	0.123652	0.134204	0.222	0.101	0.941	0.198	0.0835	0.0799	0.957	NA	NA	NA	NA	NA	NA	NA	NA	NA	NA	NA	NA	NA	NA
CYP2D6	rs548264542	G	T	22:42522765:G:T	0.00157337	0.976655	0.00792004	0.823063	0.0032499	0.956991	0.000249345	0.959274	0.00122549	0.00787697	0.00250627	0.000541	0.00976	0.821	0.00414	0.00941	4.9e-05	0.00168	NA	NA	NA	NA	NA	NA	NA	NA	NA	NA	NA	NA	NA	NA
CYP2D6	rs192258949	C	T	22:42525424:C:T	1.08951e-05	0.979904	0.00404355	0.966846	0.000374199	0.979765	0	NA	0	0.00291307	0.00117925	0	0.00505	0.967	1.61e-08	0.00448	0	0	NA	NA	NA	NA	NA	NA	NA	NA	NA	NA	NA	NA	NA	NA
CYP2D6	rs76327133	G	A	22:42524670:G:A	0.000837309	0.749697	0.0979066	0.948594	0.0109738	0.938205	0.000730345	0.503222	0.000455373	0.0954109	0.00945626	0.000287	0.122	0.948	0.000294	0.129	0.000143	0.00979	NA	NA	NA	NA	NA	NA	NA	NA	NA	NA	NA	NA	NA	NA
CYP2D6	rs78047908	G	A	22:42528124:G:A	1.08951e-05	0.979904	0.00404355	0.966846	0.000374199	0.979765	0	NA	0	0.0029383	0	0	0.00505	0.967	1.61e-08	0.00448	0	0	NA	NA	NA	NA	NA	NA	NA	NA	NA	NA	NA	NA	NA	NA
CYP2D6	rs3892097	C	T	22:42524947:C:T	0.196594	0.955253	0.0768973	0.940806	0.128208	0.958518	0.022179	0.841062	0.191456	0.0757113	0.114286	0.192	0.0481	0.924	0.169	0.0327	0.0777	0.95	NA	NA	NA	PA166156104	rs3892097	PA128	CYP2D6	NC_000022.10:42524947	430	53	22	0	0	CYP2D6(B), rs1800716, XM_005278354.1:c.207-2A>G, XM_005278354.1:c.207-2G>A, XM_011529972.1:c.506-1A>G, XM_011529972.1:c.506-1G>A, XM_011547751.1:c.290-1A>G, XM_011547751.1:c.290-1G>A, NW_004504305.1:g.51272T=, XM_011529971.1:c.363-2A>G, XM_011529971.1:c.363-2G>A, [GRCh38]chr22:42128945, XM_011529967.1:c.506-1A>G, XM_011529967.1:c.506-1G>A, NW_004504305.1:g.51272T>C, XM_011529970.1:c.353-1G>A, XM_…
CYP2D6	rs28371703	G	T	22:42525821:G:T	0.177831	0.905459	0.0403637	0.821609	0.09345	0.892571	0.021845	0.624827	0.173175	0.0346127	0.0721271	0.172	0.00757	0.329	0.153	0.00849	0.00639	0.111	NA	NA	NA	PA166156148	rs28371703	PA128	CYP2D6	NC_000022.10:42525821	406	48	20	0	0	XP_011528273.1:p.Ala43Asp, NW_009646208.1:g.15385G>T, XP_011528271.1:p.Ala43Asp, XP_011546052.1:p.Ala43Asp, NP_001020332.2:p.Leu91Met, XM_011547756.1:c.-216G>T, XM_011547541.1:c.-581C>A, XM_011547751.1:c.-241C>A, NW_004504305.1:g.52146G>T, XM_011529968.1:c.271C>A, XM_011529967.1:c.271C>A, NM_001025161.2:c.271C>A, XM_005278354.1:c.-581C>A, [GRCh37]chr22:42525821, XM_011547750.1:c.128C>A, NC_000022…
CYP2D6	rs1065852	G	A	22:42526694:G:A	0.214756	0.951825	0.119155	0.944317	0.150551	0.956657	0.487251	0.914818	0.211468	0.121201	0.135934	0.222	0.0934	0.939	0.2	0.0763	0.08	0.955	NA	NA	NA	PA166156062	rs1065852	PA128	CYP2D6	NC_000022.10:42526694	668	67	21	0	0	XM_011548819.1:c.-1454T>C, NP_001020332.2:p.Pro34=, XM_005278354.1:c.-1454C>T, XP_011528269.1:p.Pro34Ser, NP_000097.3:p.Pro34=, XM_011547750.1:c.37+605T>C, XR_952745.1:n.1257C=, rs58862176, rs117813846, XM_011529966.1:c.100C=, NC_000022.11:g.42130692G>A, XM_005278353.1:c.100T=, XM_011529967.1:c.100C>T, XM_011529970.1:c.100C=, NC_000022.11:g.42130692G=, [GRCh37]chr22:42526694, XM_011529969.1:c.37+…
CYP2D6	rs28371738	G	A	22:42522392:G:A	0.21677	0.955426	0.119665	0.947829	0.151437	0.95899	0.498083	0.914424	0.210338	0.120817	0.135392	0.226	0.0931	0.943	0.201	0.0761	0.0801	0.956	NA	NA	NA	NA	NA	NA	NA	NA	NA	NA	NA	NA	NA	NA
CYP2D6	rs28588594	G	A	22:42528224:G:A	0.214811	0.951568	0.119705	0.944296	0.150693	0.95643	0.497916	0.91374	0.211779	0.120644	0.133886	0.225	0.0935	0.939	0.2	0.0765	0.0801	0.955	NA	NA	NA	NA	NA	NA	NA	NA	NA	NA	NA	NA	NA	NA
CYP2D6	rs2004511	T	C	22:42523211:T:C	0.219591	0.962249	0.122082	0.939863	0.153105	0.96123	0.500148	0.908783	0.226919	0.131228	0.155844	0.229	0.0954	0.927	0.203	0.0799	0.0803	0.954	NA	NA	NA	NA	NA	NA	NA	NA	NA	NA	NA	NA	NA	NA
CYP2D6	rs1080989	C	T	22:42527793:C:T	0.214773	0.951733	0.11917	0.944192	0.15057	0.956524	0.487551	0.91393	0.212373	0.121691	0.134845	0.222	0.0934	0.939	0.2	0.0763	0.08	0.955	NA	NA	NA	PA166156065	rs1080989	PA128	CYP2D6	NC_000022.10:42527793	1	0	0	0	0	XM_011547756.1:c.42+1568C>T, XM_011529969.1:c.-458G>A, NT_187682.1:g.54132C=, XM_011529969.1:c.-458G=, NC_000022.10:g.42527793C=, XR_952745.1:n.158G>A, XR_430455.2:n.329-263T>C, [GRCh38]chr22:42131791, XM_011529972.1:c.-1000G>A, XM_011529966.1:c.-1000G>A, XM_011529970.1:c.-1000G>A, XR_952537.1:n.-652T>C, XR_952539.1:n.-363T>C, XM_011529968.1:c.-1000G>A, XM_011529972.1:c.-1000G=, XM_011547750.1:c.…
CYP2D6	rs28578778	A	G	22:42523400:A:G	0.0120183	0.952222	0.00294405	0.823832	0.00523316	0.878817	0.00214485	0.618301	0.0088415	0.00196124	0.00235849	0.0126	0.000543	0.0713	0.00816	0.000804	0.00104	0.124	NA	NA	NA	NA	NA	NA	NA	NA	NA	NA	NA	NA	NA	NA
CYP2D6	rs5030655	CA	C	22:42525085:CA:C	4.7099e-05	1	8.01815e-06	1	9.53907e-06	1	0	NA	0.0113459	0.00197445	0.00827423	4.01e-05	0	0	1.61e-05	0	0	0	NA	NA	NA	PA166156111	rs5030655	PA128	CYP2D6	NC_000022.10:42525086	119	26	15	0	0	NP_000097.3:p.Trp152Glyfs, XM_011547756.1:c.-951delA, XM_011529966.1:c.454delT, NT_187682.1:g.51425delA, [GRCh37]chr22:42525086, XM_011529972.1:c.454delT, NP_000097.3:p.W152G, XP_011528269.1:p.Trp152Glyfs, NM_001025161.2:c.353-140delT, XP_011528271.1:p.Val104Glyfs, XR_430455.2:n.-787delA, NC_000022.11:g.42129084delA, XP_011546053.1:p.Trp80Glyfs, XM_011547751.1:c.238delT, NW_009646208.1:g.14650del…
CYP2D6	rs201377835	C	G	22:42525912:C:G	4.28173e-06	1	4.00908e-06	1	0	NA	0	NA	7.09019e-05	0	0	0	5.01e-06	1	0	0	0	0	NA	NA	NA	PA166156221	rs201377835	PA128	CYP2D6	NC_000022.10:42525912	6	1	0	0	0	NW_009646208.1:g.15476C>G, XM_011547750.1:c.38-1G>C, XM_011548819.1:c.-672G>C, XR_952745.1:n.1338-1G>C, NG_008376.3:g.5082G>C, [GRCh38]chr22:42129910, NC_000022.10:g.42525912C>G, XM_005278354.1:c.-672G>C, 201377835, XR_430455.2:n.40C>G, NT_187682.1:g.52251C>G, NW_004504305.1:g.52237C>G, rs201377835, NM_000106.5:c.181-1G>C, XM_005278354.3:c.-672G>C, XM_011547756.1:c.-125C>G, XM_011529969.1:c.38-1G…
CYP2D6	rs28371706	G	A	22:42525772:G:A	0.00295602	0.629244	0.188385	0.912824	0.0177867	0.891406	0.00135907	0.259972	0.000586854	0.18455	0.0106888	0.00212	0.235	0.909	0.00121	0.202	0.000572	0.0193	NA	NA	NA	PA166156151	rs28371706	PA128	CYP2D6	NC_000022.10:42525772	53	8	3	0	0	XM_011547751.1:c.-192C>T, XP_011546052.1:p.His59=, NP_000097.3:p.T107I,N, XM_011529966.1:c.320C>T, XM_011547750.1:c.177C>T, NG_008376.3:g.5222C>T, XP_011528270.1:p.Thr107Ile, NP_001020332.2:p.Thr107Ile, XM_011529972.1:c.320C>T, rs587777915, rs59604033, XM_011529967.1:c.320C>T, XM_011529970.1:c.320C>T, NW_009646208.1:g.15336G>A, XM_011548819.1:c.-532C>T, XM_005278353.1:c.320C>T, [GRCh38]chr22:4212…
CYP2D6	rs72549353	CAGTT	C	22:42524250:CAGTT:C	0	NA	4.00908e-06	1	0	NA	0	NA	NA	NA	NA	0	5.01e-06	1	0	0	0	0	NA	NA	NA	PA166156266	rs72549353	PA128	CYP2D6	NC_000022.10:42524251_42524254	1	0	0	0	0	XM_011547756.1:c.-1786_-1783delAGTT, rs72549353, NT_187682.1:g.50590_50593delAGTT, XM_011529967.1:c.765_768delAACT, NP_001020332.2:p.Thr205Serfs, XM_011529970.1:c.612_615delAACT, XM_011529968.1:c.765_768delAACT, XP_011545843.1:p.Thr156Serfs, XR_952745.1:n.1922_1925delAACT, XM_011529966.1:c.765_768delAACT, XP_011528270.1:p.Thr256Serfs, XM_011529969.1:c.621_624delAACT, XP_011528272.1:p.Thr205Serfs,…
CYP2D6	rs138100349	G	A	22:42526712:G:A	0.00274245	1	0.00109047	1	0.00103976	1	0.000239177	1	0.00438826	0.000469484	0.00118203	0.00249	0.000742	1	0.00151	0.00137	8.82e-05	1	NA	NA	NA	PA166156204	rs138100349	PA128	CYP2D6	NC_000022.10:42526712	3	2	0	0	0	NP_000097.3:p.Arg28Cys, XM_005278354.3:c.-1472C>T, XR_430455.2:n.328+22G>A, XM_011529967.1:c.82C>T, XR_952539.1:n.-1444G>A, XM_011547751.1:c.-1132C>T, XP_011528270.1:p.Arg28Cys, XM_011529971.1:c.37+587C>T, XP_011528274.1:p.Arg28Cys, [GRCh37]chr22:42526712, NT_187682.1:g.53051G>A, [GRCh38]chr22:42130710, NC_000022.10:g.42526712G>A, XP_011528272.1:p.Arg28Cys, 138100349, NW_009646208.1:g.16276G>A, X…
CYP2D6	rs72549358	C	T	22:42526775:C:T	0.0033344	1	0.000898033	1	0.0053705	1	0.00041856	1	0.00320471	0.000468384	0.00472813	0.00389	0.00015	1	0.00901	0	0.000118	1	NA	NA	NA	PA166156181	rs72549358	PA128	CYP2D6	NC_000022.10:42526775	2	1	0	0	0	XM_011529966.1:c.19G>A, XM_011529969.1:c.37+524G>A, XM_011547541.1:c.-1535G>A, XM_011547750.1:c.37+524G>A, rs72549358, XM_011529970.1:c.19G>A, XM_011529968.1:c.19G>A, XR_952539.1:n.-1381C>T, NM_001025161.2:c.19G>A, XM_005278353.1:c.19G>A, XP_011528274.1:p.Val7Met, NW_009646208.1:g.16339C>T, XM_005278354.3:c.-1535G>A, NM_000106.5:c.19G>A, NT_187682.1:g.53114C>T, XP_011528270.1:p.Val7Met, XP_011528…
CYP2D6	rs78482768	G	C	22:42525089:G:C	4.7099e-05	1	8.01815e-06	1	0.00010493	1	0	NA	0.00312989	0.000464576	0.00471698	4.01e-05	0	0	0.000177	0	0	0	NA	NA	NA	PA166156198	rs78482768	PA128	CYP2D6	NC_000022.10:42525089	2	1	0	0	0	NW_004504305.1:g.51414G>C, XP_011528273.1:p.Ala103Gly, XM_011547750.1:c.308C>G, XM_011548819.1:c.152C>G, XM_005278354.3:c.152C>G, 78482768, NW_009646208.1:g.14653G>C, XM_011529969.1:c.308C>G, XR_952745.1:n.1608C>G, XM_011547756.1:c.-948G>C, NP_000097.3:p.Q151E, XM_011529967.1:c.451C>G, XM_011547751.1:c.235C>G, NC_000022.11:g.42129087G>C, XP_005278411.1:p.Ala51Gly, XR_430455.2:n.-784G>C, NM_000106…
CYP2D6	rs61736512	C	T	22:42525134:C:T	0.000807569	0.764367	0.0943541	0.942966	0.010606	0.935719	0.000679741	0.540477	0.000456383	0.0951937	0.00943396	0.000267	0.118	0.942	0.000269	0.125	0.000139	0.00991	NA	NA	NA	PA166156172	rs61736512	PA128	CYP2D6	NC_000022.10:42525134	22	4	1	0	0	NP_000097.3:p.Val136Met, XP_011528268.1:p.Val136Met, XM_011529970.1:c.353-188G>A, XM_011529972.1:c.406G>A, XP_011528274.1:p.Val136Met, XM_011529969.1:c.263G>A, NG_008376.3:g.5860G>A, XM_011547541.1:c.107G>A, XM_011529968.1:c.406G>A, XM_011547751.1:c.190G>A, NC_000022.11:g.42129132C>T, NW_009646208.1:g.14698C>T, XP_011528271.1:p.Arg88His, NP_000097.3:p.V136M, [GRCh38]chr22:42129132, XP_005278411.1…
CYP2D6	rs59421388	C	T	22:42523610:C:T	0.000805223	0.76388	0.0935914	0.944158	0.0105609	0.935276	0.000677598	0.538514	0.000520562	0.0918894	0.00943396	0.000266	0.117	0.943	0.000269	0.124	0.000139	0.00948	NA	NA	NA	PA166156171	rs59421388	PA128	CYP2D6	NC_000022.10:42523610	22	4	1	0	0	XM_005278354.1:c.712G>A, XM_011529968.1:c.1012G>A, XP_011528269.1:p.Val338Met, [GRCh38]chr22:42127608, XM_011529966.1:c.1012G>A, XM_011529967.1:c.1012G>A, XP_011528274.1:p.Thr290=, NG_008376.3:g.7384G>A, NW_004504305.1:g.49935C>T, XP_011528272.1:p.Val287Met, NC_000022.10:g.42523610C>T, NP_000097.3:p.V338M, XM_005278353.1:c.868G>A, XM_011529972.1:c.870G>A, XP_011546052.1:p.Val290Met, XM_011547750.…
CYP2D6	rs1080984	A	G	22:42528392:A:G	0.000806558	0.766138	0.0938931	0.94732	0.0105883	0.937973	0.000679755	0.541213	0.000457516	0.0955016	0.00945626	0.000266	0.117	0.946	0.000269	0.124	0.000139	0.00993	NA	NA	NA	NA	NA	NA	NA	NA	NA	NA	NA	NA	NA	NA
CYP2D6	rs1080986	A	T	22:42528216:A:T	0.000806558	0.766138	0.0938931	0.94732	0.0105883	0.937973	0.000679755	0.541213	0.000461559	0.0947331	0.00950119	0.000266	0.117	0.946	0.000269	0.124	0.000139	0.00993	NA	NA	NA	NA	NA	NA	NA	NA	NA	NA	NA	NA	NA	NA
CYP2D6	rs1080987	C	T	22:42528206:C:T	0.000806558	0.766138	0.0938931	0.94732	0.0105883	0.937973	0.000679755	0.541213	0.000460829	0.0932526	0.00947867	0.000266	0.117	0.946	0.000269	0.124	0.000139	0.00993	NA	NA	NA	NA	NA	NA	NA	NA	NA	NA	NA	NA	NA	NA
CYP2D6	rs75203276	C	T	22:42524501:C:T	0.000802705	0.759643	0.0933319	0.937123	0.0104625	0.929707	0.000675737	0.532895	0.000457935	0.0893365	0.007109	0.000266	0.117	0.936	0.000269	0.123	0.000139	0.00985	NA	NA	NA	NA	NA	NA	NA	NA	NA	NA	NA	NA	NA	NA
CYP2D6	rs28371725	C	T	22:42523805:C:T	0.0962272	0.937379	0.0310521	0.811325	0.0612727	0.939666	0.0439202	0.919423	0.0906529	0.0236534	0.0463183	0.0868	0.0171	0.651	0.0971	0.0428	0.000692	0.384	NA	NA	NA	PA166156155	rs28371725	PA128	CYP2D6	NC_000022.10:42523805	126	22	6	0	0	NT_187682.1:g.50144C>T, XM_011547751.1:c.769+39G>A, XM_011547541.1:c.724G>A, XM_011547750.1:c.841+39G>A, XM_005278354.3:c.685+39G>A, NG_008376.3:g.7189G>A, XM_011529969.1:c.841+39G>A, NM_001025161.2:c.832+39G>A, XM_005278353.1:c.841+39G>A, XM_011529968.1:c.985+39G>A, rs587777916, XR_952745.1:n.2001-169G>A, NC_000022.10:g.42523805C>T, XM_005278354.1:c.685+39G>A, NW_009646208.1:g.13369C>T, XP_01154…
CYP2D6	rs769258	C	T	22:42526763:C:T	0.0583324	0.954262	0.0101753	0.918152	0.0326104	0.945051	0.00599998	0.778439	0.0730123	0.00820826	0.028436	0.0491	0.000461	0.383	0.055	0.000296	3.74e-05	0.0963	NA	NA	NA	PA166156058	rs769258	PA128	CYP2D6	NC_000022.10:42526763	21	1	1	0	0	XP_011528270.1:p.Val11Met, XM_005278354.3:c.-1523G>A, XP_011528272.1:p.Val11Met, XM_011547750.1:c.37+536G>A, NT_187682.1:g.53102C>T, NP_000097.3:p.Val11Met, [GRCh38]chr22:42130761, XM_011529972.1:c.31G>A, XR_952745.1:n.1188G>A, XM_011529971.1:c.37+536G>A, XM_011529970.1:c.31G>A, XM_011547541.1:c.-1523G>A, XM_011529966.1:c.31G>A, NW_004504305.1:g.53088C>T, NP_000097.3:p.V11M, XP_011528274.1:p.Val1…
CYP2D6	rs143170489	G	C	22:42525416:G:C	0.00420101	0.915558	0.00092935	0.859449	0.00151369	0.877155	0.000550378	0.735213	0.00307069	0.000233536	0	0.00435	7.51e-05	0.00447	0.00255	5.63e-05	1.12e-06	0.00274	NA	NA	NA	NA	NA	NA	NA	NA	NA	NA	NA	NA	NA	NA
CYP2D6	rs61736507	G	A	22:42525180:G:A	0.00420101	0.915558	0.00092935	0.859449	0.00151369	0.877155	0.000550378	0.735213	0.00306789	0.000232612	0	0.00435	7.51e-05	0.00447	0.00255	5.63e-05	1.12e-06	0.00274	NA	NA	NA	NA	NA	NA	NA	NA	NA	NA	NA	NA	NA	NA
CYP2D6	rs148769737	G	T	22:42524219:G:T	3.26671e-05	0.417295	0.00345924	0.93632	0.000262157	0.903361	3.32803e-05	0.028889	6.57376e-05	0.00354526	0	5.35e-05	0.00431	0.937	1.79e-05	0.003	2.79e-06	0.00121	NA	NA	NA	PA166156210	rs148769737	PA128	CYP2D6	NC_000022.10:42524219	1	0	0	0	0	NG_008376.3:g.6775C>T, rs148769737, XM_011547750.1:c.656C>A, XP_011528270.1:p.Pro267His, XM_011529972.1:c.800C>T, XM_011529968.1:c.800C>T, NC_000022.11:g.42128217G>T, XP_011528270.1:p.Pro267Leu, XP_011546052.1:p.Pro219His, NW_004504305.1:g.50544G>T, XP_011528274.1:p.Pro267His, XM_011547751.1:c.584C>T, XP_011545843.1:p.Pro167Leu, NG_008376.3:g.6775C>A, NW_009646208.1:g.13783G>T, XP_005278410.1:p.P…
CYP2D6	rs1135829	T	C	22:42523975:T:C	0.000340397	1	8.41906e-05	1	1.90781e-05	1	5.97943e-05	1	0.000326541	0.000468165	0.00117925	0.000401	5.01e-06	1	3.22e-05	0	0	0	NA	NA	NA	NA	NA	NA	NA	NA	NA	NA	NA	NA	NA	NA
CYP2D6	rs78209835	C	T	22:42523613:C:T	0.00145365	1	0.000445007	1	0.000877595	1	0.000179383	1	0.00188827	0.000466418	0.00117925	0.00152	0.000175	1	0.00145	0.000228	0	0	NA	NA	NA	NA	NA	NA	NA	NA	NA	NA	NA	NA	NA	NA
CYP2D6	rs757396767	TGA	T	22:42522982:TGA:T	0	NA	0	NA	9.53907e-06	1	0	NA	0.000202538	0	0	0	0	0	1.61e-05	0	0	0	NA	NA	NA	NA	NA	NA	NA	NA	NA	NA	NA	NA	NA	NA
CYP2C8	rs7909236	G	T	10:96829430:G:T	0.236689	0.987577	0.0440769	0.98799	0.231934	0.98668	0.0846293	0.976592	0.248148	0.0431134	0.271327	0.24	0.001	0.823	0.174	0.000699	0.401	0.981	0.2217	0.0151	0.2767	PA166154085	rs7909236	PA125	CYP2C8	NC_000010.10:96829430	1	0	0	0	0	XR_945610.1:n.-175C>A, NM_000770.3:c.-271C>A, NM_001198853.1:c.-519C>A, rs57610240, NM_001198855.1:c.-581C>A, 7909236, rs386613993, rs7909236, NC_000010.10:g.96829430G>T, NM_001198854.1:c.-452C>A, NC_000010.11:g.95069673G>T, [GRCh37]chr10:96829430, XR_246073.1:n.-175C>A, NG_007972.1:g.4825C>A
CYP2C8	rs17110453	A	C	10:96829529:A:C	0.132195	0.972673	0.0299868	0.93906	0.114016	0.972263	0.335376	0.970913	0.136257	0.0285057	0.12381	0.137	0.0066	0.782	0.147	0.00566	0.0844	0.98	0.1382	0.0045	0.0893	PA166154160	rs17110453	PA125	CYP2C8	NC_000010.10:96829529	2	0	0	0	0	rs17110453, NM_001198853.1:c.-618T>G, rs57410615, [GRCh37]chr10:96829529, XR_246073.1:n.-274T>G, NM_000770.3:c.-370T>G, NM_001198854.1:c.-551T>G, rs56470669, NM_001198855.1:c.-680T>G, rs386542449, XR_945610.1:n.-274T>G, NG_007972.1:g.4726T>G, NC_000010.10:g.96829529A>C, NC_000010.11:g.95069772A>C, 17110453
CYP2C8	rs1058932	G	A	10:96796861:G:A	0.187097	0.993584	0.352315	0.993904	0.165649	0.993518	0.414276	0.987305	0.181187	0.348183	0.15566	0.184	0.389	0.994	0.185	0.338	0.0837	0.994	0.1978	0.3661	0.1441	PA166201542	rs1058932	PA125	CYP2C8	NC_000010.11:95037104	1	1	0	0	0	NG_007972.1:p.37394C>T, [GRCh37]chr10:96796861, 1058932, rs1058932, [GRCh38]chr10:95037104
CYP2C8	rs11572103	T	A	10:96818106:T:A	0.00324191	0.998729	0.157441	0.999677	0.0178188	0.99991	0.00209393	0.999464	0.00168744	0.146078	0.00707547	0.00176	0.192	1	0.00316	0.178	0	0	0.004	0.1891	0.0115	PA166154141	rs11572103	PA125	CYP2C8	NC_000010.10:96818106	9	2	0	0	0	NP_001185782.1:p.Ile199Phe, XR_246073.1:n.901A>T, NP_000761.3:p.Ile269Phe, [GRCh38]chr10:95058349, rs52833642, NM_000770.3:c.805A>T, rs11572103, NG_007972.1:g.16149A>T, NM_001198853.1:c.595A>T, NM_001198855.1:c.595A>T, NP_001185783.1:p.Ile167Phe, [GRCh37]chr10:96818106, NC_000010.11:g.95058349T>A, NM_001198854.1:c.499A>T, NP_000761.3:p.I269F, rs58027822, NP_001185784.1:p.Ile199Phe, NC_000010.10:g…
CYP2C8	rs10509681	T	C	10:96798749:T:C	0.115631	0.999767	0.0205022	0.999608	0.0904306	0.999819	0.0103525	0.999288	0.103527	0.0190586	0.0801887	0.114	1.61e-05	0.728	0.154	0.00107	1.06e-06	0.00611	0.1183	0.0083	0.0994	PA166154110	rs10509681	PA125	CYP2C8	NC_000010.10:96798749	58	10	2	0	0	XR_945610.1:n.1331A>G, [GRCh37]chr10:96798749, NP_000761.3:p.Lys399Arg, rs17522568, 10509681, rs56435423, NC_000010.11:g.95038992T>C, NP_001185783.1:p.Lys297Arg, NC_000010.10:g.96798749T>C, NM_000770.3:c.1196A>G, NM_001198854.1:c.890A>G, XR_246073.1:n.1331A>G, NG_007972.1:g.35506A>G, NP_001185784.1:p.Lys329Arg, rs10509681, [GRCh38]chr10:95038992, NP_001185782.1:p.Lys329Arg, NM_001198855.1:c.986A>…
CYP2C8	rs11572080	C	T	10:96827030:C:T	0.115496	0.990437	0.020576	0.98914	0.0901571	0.991875	0.0104572	0.98875	0.103659	0.0191822	0.0801887	0.114	0.000123	0.136	0.154	0.00115	4.18e-06	0.0303	0.1183	0.0083	0.0994	PA166154140	rs11572080	PA125	CYP2C8	NC_000010.10:96827030	57	10	1	0	0	NG_007972.1:g.7225G>A, 11572080, NP_000761.3:p.Arg139Lys, NP_001185782.1:p.Arg69Lys, NC_000010.10:g.96827030C>T, NM_000770.3:c.416G>A, NM_001198854.1:c.110G>A, XR_945610.1:n.512G>A, rs60090616, NP_000761.3:p.R139K,M, rs11572080, NP_001185784.1:p.Arg69Lys, NM_001198855.1:c.206G>A, NC_000010.11:g.95067273C>T, [GRCh37]chr10:96827030, [GRCh38]chr10:95067273, NP_001185783.1:p.Arg37Lys, NM_001198853.1:…
CYP2C8	rs1058930	G	C	10:96818119:G:C	0.0516055	0.998589	0.0117176	0.996273	0.0298122	0.997919	0.00465362	0.97747	0.0518225	0.0113715	0.0235849	0.0503	0.00326	0.988	0.0504	0.00239	0.000124	0.44	0.0577	0.0038	0.0187	PA166153961	rs1058930	PA125	CYP2C8	NC_000010.10:96818119	14	1	0	0	0	NP_001185784.1:p.Ile194Met, XR_945610.1:n.888C>G, NG_007972.1:g.16136C>G, NM_001198853.1:c.582C>G, rs56489507, rs17420739, NM_001198854.1:c.486C>G, NP_000761.3:p.I264I,M, NP_001185782.1:p.Ile194Met, 1058930, rs1058930, [GRCh38]chr10:95058362, rs3199599, rs56929063, NC_000010.10:g.96818119G>C, NC_000010.11:g.95058362G>C, [GRCh37]chr10:96818119, NM_001198855.1:c.582C>G, NP_000761.3:p.Ile264Met, NM_…
CYP2C8	rs72558196	GT	G	10:96826970:GT:G	1.07043e-06	1	0	NA	0	NA	0	NA	0	0	0	0	0	0	0	0	0	0	NA	NA	NA	NA	NA	NA	NA	NA	NA	NA	NA	NA	NA	NA
CYP2C8	rs78637571	C	A	10:96805708:C:A	4.60017e-07	0.063019	2.34907e-07	0.000976328	1.50212e-07	0.00124184	0.00107547	0.966741	0	0	0	1.05e-06	6.35e-08	0.001	2.6e-07	0	0	0	0	0	0	NA	NA	NA	NA	NA	NA	NA	NA	NA	NA	NA
CYP2C8	rs3832694	TCAA	T	10:96796973:TCAA:T	1.07043e-06	1	0	NA	0	NA	5.97943e-05	1	NA	NA	NA	0	0	0	0	0	0	0	NA	NA	NA	NA	NA	NA	NA	NA	NA	NA	NA	NA	NA	NA
CYP2C9	rs4918758	T	C	10:96697252:T:C	0.357037	0.924063	0.328843	0.937627	0.278043	0.940995	0.407044	0.929426	0.35535	0.337327	0.271868	0.349	0.324	0.94	0.374	0.294	0.0996	0.944	0.3648	0.3026	0.255	PA166154067	rs4918758	PA126	CYP2C9	NC_000010.10:96697252	4	1	0	0	0	NC_000010.11:g.94937495T>C, NM_000771.3:c.-1188T>C, XM_005269575.1:c.-1188T>C, rs17110346, NG_008385.1:g.3838T>C, rs4918758, NC_000010.10:g.96697252T>C, 4918758, [GRCh37]chr10:96697252
CYP2C9	rs9332093	C	G	10:96696555:C:G	0.0657944	0.983682	0.0173434	0.92171	0.0457002	0.98389	0.028383	0.974993	0.0674835	0.016992	0.0459906	0.057	0.00865	0.83	0.069	0.00945	0.0136	0.981	0.0726	0.0091	0.0375	NA	NA	NA	NA	NA	NA	NA	NA	NA	NA	NA
CYP2C9	rs9332098	G	A	10:96697459:G:A	0.0657292	0.982969	0.0139477	0.938256	0.0451921	0.980776	0.0281928	0.971938	0.0673888	0.0128617	0.0449173	0.0567	0.00457	0.818	0.0688	0.00615	0.0132	0.96	0.0726	0.0045	0.0375	PA166160965	rs9332098	PA126	CYP2C9	NC_000010.10:96697459	1	0	0	0	0	rs9332098, [GRCh37]chr10:96697459, 9332098, [GRCh38]chr10:94937702
CYP2C9	rs61604699	G	A	10:96696903:G:A	0.0657944	0.983682	0.0173434	0.92171	0.0457002	0.98389	0.028383	0.974993	0.0673626	0.0167623	0.0459906	0.057	0.00865	0.83	0.069	0.00945	0.0136	0.981	0.0726	0.0091	0.0375	NA	NA	NA	NA	NA	NA	NA	NA	NA	NA	NA
CYP2C9	rs1057911	A	T	10:96748737:A:T	0.0660864	0.975826	0.0139685	0.942715	0.0452454	0.976237	0.0279641	0.978909	0.0674536	0.0128706	0.0448113	0.0573	0.00447	0.839	0.069	0.00584	0.0132	0.973	0.0726	0.0045	0.0375	NA	NA	NA	NA	NA	NA	NA	NA	NA	NA	NA
CYP2C9	rs9332096	C	T	10:96696875:C:T	0.00241756	0.544736	0.169264	0.951177	0.0176667	0.908389	0.0616648	0.949647	0.000778311	0.174143	0.00945626	0.0024	0.206	0.95	0.00254	0.178	0.000868	0.576	0.001	0.1899	0.013	PA166154097	rs9332096	PA126	CYP2C9	NC_000010.10:96696875	4	2	0	0	0	NG_008385.1:g.3461C>T, rs9332096, 9332096, [GRCh37]chr10:96696875, NC_000010.11:g.94937118C>T, NM_000771.3:c.-1565C>T, XM_005269575.1:c.-1565C>T, NC_000010.10:g.96696875C>T
CYP2C9	rs1799853	C	T	10:96702047:C:T	0.119203	0.896764	0.0214614	0.903618	0.0884766	0.925087	0.0130184	0.74215	0.115864	0.0208907	0.0841232	0.118	0.000275	0.0393	0.15	0.00112	0.00166	0.0504	0.1243	0.0083	0.0994	PA166153972	rs1799853	PA126	CYP2C9	NC_000010.10:96702047	384	23	7	0	0	XP_005269632.1:p.Arg144Cys, NM_000771.3:c.430C>T, rs17110268, rs28371674, rs60690363, NC_000010.11:g.94942290C>T, rs1799853, NC_000010.10:g.96702047C=, XM_005269575.1:c.430C>T, XM_005269575.1:c.430C=, [GRCh38]chr10:94942290, [GRCh37]chr10:96702047, NC_000010.10:g.96702047C>T, NP_000762.2:p.Arg144=, XP_005269632.1:p.Arg144=, NG_008385.1:g.8633C>T, NP_000762.2:p.Arg144Cys, 1799853, NC_000010.11:g.9…
CYP2C9	rs9332100	G	T	10:96697820:G:T	0.121095	0.885184	0.0217815	0.892406	0.0895787	0.9122	0.0134246	0.713431	0.119184	0.0208094	0.0839243	0.12	0.000309	0.0319	0.151	0.00117	0.00278	0.0322	0.1262	0.0091	0.1009	NA	NA	NA	NA	NA	NA	NA	NA	NA	NA	NA
CYP2C9	rs4917636	A	G	10:96697344:A:G	0.122713	0.881226	0.0221545	0.886675	0.09073	0.909018	0.0137353	0.709259	0.120862	0.0213548	0.0849057	0.122	0.000328	0.0412	0.153	0.00121	0.00279	0.0321	0.1272	0.0091	0.1023	NA	NA	NA	NA	NA	NA	NA	NA	NA	NA	NA
CYP2C9	rs9332101	T	A	10:96697955:T:A	0.118838	0.887781	0.0233941	0.900333	0.088547	0.913662	0.013323	0.716232	0.115135	0.0207664	0.0837264	0.118	0.0027	0.865	0.149	0.00203	0.00285	0.0466	0.1243	0.0083	0.0994	NA	NA	NA	NA	NA	NA	NA	NA	NA	NA	NA
CYP2C9	rs9332102	C	A	10:96697956:C:A	0.118921	0.887179	0.021454	0.893139	0.0886119	0.912926	0.0132916	0.716531	0.1152	0.0207807	0.0839243	0.118	0.000319	0.0312	0.149	0.0012	0.00273	0.0315	0.1252	0.0083	0.0994	NA	NA	NA	NA	NA	NA	NA	NA	NA	NA	NA
CYP2C9	rs9332242	C	G	10:96748893:C:G	0.120169	0.914332	0.0215539	0.919192	0.0893271	0.939705	0.0123353	0.807795	0.115903	0.0207087	0.0829384	0.119	0.000246	0.047	0.152	0.00119	0.000986	0.0685	0.1243	0.0083	0.0994	NA	NA	NA	NA	NA	NA	NA	NA	NA	NA	NA
CYP2C9	rs1057910	A	C	10:96741053:A:C	0.0665634	0.999317	0.0128209	0.99862	0.0456278	0.999378	0.028301	0.997917	0.0673064	0.0126408	0.0448113	0.0575	0.00301	0.995	0.0697	0.00448	0.0135	0.999	0.0726	0.0023	0.0375	PA166153959	rs1057910	PA126	CYP2C9	NC_000010.10:96741053	543	36	18	0	0	XP_005269632.1:p.Ile359Leu, rs61212474, XP_005269632.1:p.Ile359=, NC_000010.11:g.94981296A>C, NG_008385.1:g.47639A=, NM_000771.3:c.1075A=, NP_000762.2:p.Ile359=, [GRCh37]chr10:96741053, rs1057910, rs3198471, 1057910, NC_000010.11:g.94981296A=, NC_000010.10:g.96741053A>C, XM_005269575.1:c.1075A>C, [GRCh38]chr10:94981296, NP_000762.2:p.Ile359Leu, XM_005269575.1:c.1075A=, NG_008385.1:g.47639A>C, rs1…
CYP2C9	rs9332092	T	C	10:96696529:T:C	0.0657331	0.984473	0.0127848	0.974633	0.0452387	0.987137	0.028288	0.976197	0.06738	0.0126292	0.0448113	0.0569	0.0031	0.925	0.069	0.0045	0.0135	0.982	0.0726	0.0023	0.0375	PA166160963	rs9332092	PA126	CYP2C9	NC_000010.10:96696529	1	0	0	0	0	9332092, [GRCh38]chr10:94936772, [GRCh37]chr10:96696529, rs9332092
CYP2C9	rs28371686	C	G	10:96741058:C:G	8.11811e-05	0.965066	0.0109522	0.996833	0.00125587	0.997091	0.000119888	0.995521	6.48172e-05	0.0124024	0	4.68e-07	0.0134	0.997	7.32e-07	0.014	1.73e-05	0.476	0	0.0166	0.0014	PA166154176	rs28371686	PA126	CYP2C9	NC_000010.10:96741058	22	3	2	0	0	rs28371686, XP_005269632.1:p.Asp360Glu, NP_000762.2:p.D360E, [GRCh38]chr10:94981301, [GRCh37]chr10:96741058, NC_000010.10:g.96741058C>G, 28371686, rs57527516, NG_008385.1:g.47644C>G, NM_000771.3:c.1080C>G, XM_005269575.1:c.1080C>G, NC_000010.11:g.94981301C>G, NP_000762.2:p.Asp360Glu
CYP2C9	rs9332131	GA	G	10:96709038:GA:G	7.14381e-05	0.968545	0.0108995	0.987289	0.00116491	0.987811	0	NA	6.48256e-05	0.00929752	0.00117925	9.14e-07	0.0133	0.987	3.35e-06	0.013	0	0	0	0.0083	0	PA166154102	rs9332131	PA126	CYP2C9	NC_000010.10:96709039	19	5	2	0	0	[GRCh37]chr10:96709039, NC_000010.10:g.96709039delA, [GRCh38]chr10:94949282, rs9332131, NG_008385.1:g.15625delA, 9332131, NP_000762.2:p.K273R, NP_000762.2:p.Lys273Argfs, NC_000010.11:g.94949282delA, NM_000771.3:c.817delA, XM_005269575.1:c.817delA, XP_005269632.1:p.Lys273Argfs
CYP2C9	rs9332094	T	C	10:96696674:T:C	0.000480812	0.352654	0.0560787	0.938273	0.00536571	0.909521	0.000705441	0.328148	6.48256e-05	0.0609784	0.00117925	0.000359	0.0683	0.939	0.000232	0.0583	4.04e-05	0.0386	0.001	0.053	0.0014	PA166154096	rs9332094	PA126	CYP2C9	NC_000010.10:96696674	16	3	0	0	0	rs9332094, XM_005269575.1:c.-1766T>C, rs61444591, [GRCh37]chr10:96696674, 9332094, NG_008385.1:g.3260T>C, NC_000010.10:g.96696674T>C, NM_000771.3:c.-1766T>C, NC_000010.11:g.94936917T>C
CYP2C9	rs7900194	G	A	10:96702066:G:A	0.00120131	0.306152	0.0566892	0.930291	0.00581697	0.847057	0.00133206	0.178555	0.000453721	0.0611213	0.00118203	0.00103	0.0689	0.932	0.000785	0.0593	0.000154	0.0137	0.002	0.053	0.0014	PA166154082	rs7900194	PA126	CYP2C9	NC_000010.10:96702066	22	4	1	0	0	NC_000010.11:g.94942309G>A, NG_008385.1:g.8652G>A, NM_000771.3:c.449G>A, NP_000762.2:p.Arg150His, XM_005269575.1:c.449G>A, [GRCh37.p13]chr10:96702066, XP_005269632.1:p.Arg150His, NC_000010.10:g.96702066G>A, NP_000762.2:p.R150H,L,P, rs7900194, rs57530584, 7900194, [GRCh38]chr10:94942309
CYP2C9	rs9332240	C	T	10:96748852:C:T	0.000232856	0.161958	0.0120899	0.96081	0.00134787	0.860719	0.00042544	0.202456	0	0.0127469	0	0.000306	0.0147	0.965	0.000226	0.0135	8.44e-06	0.0156	0	0.0151	0.0014	NA	NA	NA	NA	NA	NA	NA	NA	NA	NA	NA
CYP2C9	rs9332243	C	T	10:96748940:C:T	0.000232856	0.161958	0.0120899	0.96081	0.00134787	0.860719	0.00042544	0.202456	0	0.0128499	0	0.000306	0.0147	0.965	0.000226	0.0135	8.44e-06	0.0156	0	0.0151	0.0014	NA	NA	NA	NA	NA	NA	NA	NA	NA	NA	NA
CYP2C9	rs9332241	C	T	10:96748873:C:T	0.000674853	0.206831	0.0446778	0.92933	0.00437412	0.860469	0.00066115	0.220694	6.4834e-05	0.0481056	0.00117925	0.000489	0.0544	0.93	0.000465	0.0456	5.43e-05	0.0167	0	0.0378	0	NA	NA	NA	NA	NA	NA	NA	NA	NA	NA	NA
CYP2C9	rs2256871	A	G	10:96708974:A:G	0.000523166	0.86898	0.0731267	0.996195	0.00659641	0.987845	0.000614238	0.884119	0.000129618	0.0770556	0.00353774	0.000163	0.0891	0.996	0.000122	0.0717	0.000323	0.813	0.001	0.0817	0.0014	PA166154006	rs2256871	PA126	CYP2C9	NC_000010.10:96708974	4	0	0	0	0	NC_000010.10:g.96708974A>G, rs61450779, XP_005269632.1:p.His251Arg, rs52824334, NC_000010.11:g.94949217A>G, XM_005269575.1:c.752A>G, [GRCh37]chr10:96708974, NM_000771.3:c.752A>G, [GRCh38]chr10:94949217, NP_000762.2:p.H251R, NP_000762.2:p.His251Arg, rs2256871, NG_008385.1:g.15560A>G, 2256871
CYP2C9	rs28371685	C	T	10:96740981:C:T	0.00261538	0.993243	0.0181666	0.995156	0.00296949	0.992897	0.000371601	0.90152	0.00265682	0.0165327	0	0.00263	0.0216	0.995	0.00131	0.024	0.00016	0.891	0.002	0.0242	0.0014	PA166154175	rs28371685	PA126	CYP2C9	NC_000010.10:96740981	20	2	2	0	0	rs60219528, rs28371685, [GRCh38]chr10:94981224, XM_005269575.1:c.1003C>T, NM_000771.3:c.1003C>T, NP_000762.2:p.Arg335Trp, [GRCh37]chr10:96740981, NP_000762.2:p.R335W, 28371685, NC_000010.11:g.94981224C>T, NG_008385.1:g.47567C>T, NC_000010.10:g.96740981C>T, XP_005269632.1:p.Arg335Trp
CYP2C9	rs9332239	C	T	10:96748777:C:T	0.00275397	0.942186	0.000468872	0.949114	0.00152364	0.923311	0.000225991	0.818869	0.00278714	0.000344274	0.00117925	0.0026	1.2e-06	0.00423	0.0026	2.34e-06	1.5e-06	0.0103	0.003	0	0.0014	PA166154106	rs9332239	PA126	CYP2C9	NC_000010.10:96748777	3	1	0	0	0	NM_000771.3:c.1465C>T, [GRCh37]chr10:96748777, NP_000762.2:p.Pro489Ser, XM_005269575.1:c.1275-446C>T, NG_008385.1:g.55363C>T, [GRCh38]chr10:94989020, NC_000010.11:g.94989020C>T, rs59029001, NC_000010.10:g.96748777C>T, NP_000762.2:p.P489S, rs9332239, 9332239
CYP2C9	rs749060448	G	A	10:96741038:G:A	1.92678e-05	1	4.00908e-06	1	0	NA	0	NA	NA	NA	NA	2.23e-05	0	0	0	0	0	0	NA	NA	NA	PA166154234	rs749060448	PA126	CYP2C9	NC_000010.10:96741038	2	0	0	0	0	XP_005269632.1:p.Glu354Lys, [GRCh38]chr10:94981281, NM_000771.3:c.1060G>A, XM_005269575.1:c.1060G>A, 749060448, rs749060448, NG_008385.1:g.47624G>A, NP_000762.2:p.Glu354Lys, NC_000010.10:g.96741038G>A, NP_000762.2:p.E354K,Q, [GRCh37]chr10:96741038, NC_000010.11:g.94981281G>A
CYP2C9	rs182132442	C	A	10:96731876:C:A	0.000199621	0.998127	1.20311e-05	0.999675	3.49034e-05	0.937859	0.000779476	0.997261	0.00136081	0.000114732	0	4.46e-05	4.89e-06	0.999	4.89e-05	0	1.93e-05	0.657	0.001	0	0	PA166154220	rs182132442	PA126	CYP2C9	NC_000010.10:96731876	1	0	0	0	0	NM_000771.3:c.835C>A, XP_005269632.1:p.Pro279Thr, NC_000010.10:g.96731876C>A, [GRCh38]chr10:94972119, rs182132442, NG_008385.1:g.38462C>A, XM_005269575.1:c.835C>A, 182132442, NC_000010.11:g.94972119C>A, NP_000762.2:p.Pro279Thr, [GRCh37]chr10:96731876, NP_000762.2:p.P279T
CYP2C9	rs114071557	A	G	10:96698440:A:G	3.8831e-05	0.494621	0.00197688	0.970572	0.00015274	0.690761	5.62652e-05	0.363773	6.4792e-05	0.00298919	0.00117925	3.18e-05	0.0024	0.972	5.72e-05	0.000863	0.000129	0.348	0	8e-04	0	PA166154207	rs114071557	PA126	CYP2C9	NC_000010.10:96698440	1	1	0	0	0	NP_000762.2:p.M1V, [GRCh38]chr10:94938683, rs114071557, NG_008385.1:g.5026A>G, XP_005269632.1:p.Met1Val, NP_000762.2:p.Met1Val, NC_000010.10:g.96698440A>G, NM_000771.3:c.1A>G, 114071557, XM_005269575.1:c.1A>G, [GRCh37]chr10:96698440, NC_000010.11:g.94938683A>G
CYP2C9	rs12414460	G	A	10:96701988:G:A	4.28173e-05	1	4.00908e-05	1	0.000324328	1	0.000239177	1	0.000129601	0	0.00117925	4.46e-05	3.91e-05	1	4.88e-05	0	0.000912	1	NA	NA	NA	PA166154151	rs12414460	PA126	CYP2C9	NC_000010.10:96701988	1	1	0	0	0	NG_008385.1:g.8574G>A, 12414460, rs12414460, NM_000771.3:c.371G>A, NP_000762.2:p.Arg124Gln, [GRCh37]chr10:96701988, NC_000010.11:g.94942231G>A, XM_005269575.1:c.371G>A, XP_005269632.1:p.Arg124Gln, [GRCh38]chr10:94942231, NP_000762.2:p.R124L,Q, NC_000010.10:g.96701988G>A
CYP2R1	rs61495246	A	G	11:14907393:A:G	2.82498e-06	0.560039	0.00340296	0.996112	0.000212918	0.987244	3.56635e-05	0.256117	0	0.00344116	0	3.44e-07	0.00418	0.996	2.9e-06	0.00249	5.97e-08	0.001	0	0.0053	0	NA	NA	NA	NA	NA	NA	NA	NA	NA	NA	NA
CYP3A7	rs10211	C	T	7:99302994:C:T	0.906846	0.918002	0.423009	0.971153	0.778588	0.961294	0.712622	0.938613	0.915931	0.407275	0.78184	0.904	0.307	0.968	0.9	0.293	0.686	0.968	0.9274	0.3094	0.8012	PA166170406	rs10211	PA122,PA134962723	CYP3A7,ZSCAN25	NC_000007.13:99302994	2	0	0	0	0	[GRCh37.p13]chr7:99302994, 10211, rs10211
CYP3A7	rs12360	G	A	7:99303094:G:A	0.906648	0.916215	0.422568	0.971243	0.778403	0.960645	0.712479	0.938056	0.915759	0.407488	0.78184	0.904	0.307	0.968	0.899	0.293	0.686	0.968	0.9274	0.3086	0.8012	NA	NA	NA	NA	NA	NA	NA	NA	NA	NA	NA
CYP3A7	rs2257401	C	G	7:99306685:C:G	0.913459	0.996493	0.481534	0.978443	0.790366	0.993641	0.728281	0.98289	0.914794	0.458967	0.789598	0.911	0.378	0.973	0.906	0.35	0.695	0.992	0.9274	0.3835	0.8069	PA166157347	rs2257401	PA122,PA134962723	CYP3A7,ZSCAN25	NC_000007.13:99306685	4	0	0	0	0	NM_001256497.2:c.1226C>G, NG_007983.1:g.31137C=, NP_000756.3:p.Thr409Arg, NP_001243426.2:p.Thr409Arg, NG_007983.1:g.31137C>G, NM_000765.4:c.1226C>G, NM_001256497.2:c.1226C=, XP_005250225.1:p.Arg408Thr, NP_000756.3:p.T409R, XM_005250168.1:c.1223G>C, NC_000007.14:g.99709062G>C, [GRCh37]chr7:99306685, NP_001243426.2:p.Thr409=, [GRCh38]chr7:99709062, XR_927402.1:n.1467-14413G>C, rs11536558, rs5738943…
CYP3A7	rs45467892	T	A	7:99332997:T:A	1.07043e-05	1	1.60363e-05	1	1.90781e-05	1	0	NA	0.0306163	0.00851162	0.0225653	0	1.99e-05	1	3.17e-05	0	0	0	0.0328	0.0038	0.013	NA	NA	NA	NA	NA	NA	NA	NA	NA	NA	NA
CYP3A7	rs11568826	A	T	7:99332978:A:T	0.0359884	0.991736	0.0101955	0.994381	0.0238338	0.98798	0.00321162	0.99407	0.0323553	0.00807196	0.0248815	0.0424	0.00245	0.996	0.0387	0.00584	3.56e-05	0.58	NA	NA	NA	NA	NA	NA	NA	NA	NA	NA	NA	NA	NA	NA
CYP3A7	rs45446698	T	G	7:99332948:T:G	0.036096	0.993924	0.0102298	0.995924	0.0239045	0.989618	0.00325354	0.985918	0.0363187	0.00840433	0.0248815	0.0426	0.00246	0.996	0.0389	0.00587	3.67e-05	0.57	0.0437	0.0045	0.0303	NA	NA	NA	NA	NA	NA	NA	NA	NA	NA	NA
CYP3A7	rs28451617	C	T	7:99332765:C:T	0.000966503	0.990736	0.104241	0.998039	0.0215743	0.972679	0.000495449	0.881078	0.000977836	0.107258	0.0106132	0.000363	0.129	0.998	9.8e-05	0.199	0.0108	0.83	0.003	0.1346	0.0231	NA	NA	NA	NA	NA	NA	NA	NA	NA	NA	NA
PTGS1	rs10306114	A	G	9:125132522:A:G	0.0682103	0.999306	0.116166	0.988897	0.0399236	0.996309	0.0045224	0.991744	0.0628323	0.120496	0.0330189	0.0625	0.128	0.988	0.0488	0.129	0.000491	0.962	0.0696	0.1293	0.0288	PA166157803	rs10306114	PA24346	PTGS1	NC_000009.11:125132522	3	3	1	0	0	rs10306114, NM_080591.2:c.-842A>G, NM_001271166.1:c.-920A>G, XM_011518875.1:c.-890A>G, NM_001271164.1:c.-842A>G, XM_005252106.1:c.-920A>G, XM_005252104.1:c.-890A>G, XM_005252105.2:c.-1139A>G, NG_032900.1:g.4294A>G, NC_000009.11:g.125132522A>G, [GRCh37]chr9:125132522, NM_001271367.1:c.-1140A>G, 10306114, NM_000962.3:c.-842A>G, NC_000009.12:g.122370243A>G, NM_001271368.1:c.-890A>G, XM_005252105.1:c…
NAT2	rs1041983	C	T	8:18257795:C:T	0.314829	0.99958	0.449365	0.997382	0.32051	0.999125	0.456793	0.998902	0.31775	0.455635	0.290284	0.33	0.478	0.997	0.312	0.404	0.314	0.999	0.3052	0.4682	0.2911	PA166157549	rs1041983	PA18	NAT2	NC_000008.10:18257795	72	5	3	0	0	XM_011544358.1:c.282C>T, rs59855457, NC_000008.10:g.18257795C>T, NG_012246.1:g.14041C>T, rs17858364, NC_000008.11:g.18400285C>T, 1041983, NP_000006.2:p.Y94Y, NP_000006.2:p.Tyr94=, NM_000015.2:c.282C>T, [GRCh38]chr8:18400285, XP_011542660.1:p.Tyr94=, rs1041983, rs17845484, [GRCh37]chr8:18257795
TP53,WRAP53	rs1042522	G	C	17:7579472:G:C	0.743835	0.989562	0.388942	0.990374	0.706727	0.986564	0.5868	0.98493	0.727645	0.383951	0.691038	0.738	0.312	0.989	0.757	0.319	0.727	0.974	NA	NA	NA	PA166155173	rs1042522	PA36679,PA164727568	TP53,WRAP53	NC_000017.10:7579472	12	1	1	0	0	NM_001276696.1:c.98C=, rs2229076, NM_001126116.1:c.-939C=, NP_001119590.1:p.Pro33His, NP_001263625.1:p.Pro33=, NM_001276699.1:c.-1020C>G, NM_001276696.1:c.98C>G, NM_001276699.1:c.-1020C>A, NM_001276696.1:c.98C>A, NM_001276761.1:c.98C=, NP_001263625.1:p.Pro33His, NP_001119584.1:p.Pro72His, NM_001126118.1:c.98C>G, NP_001263690.1:p.Pro33Arg, NP_000537.3:p.P72R, NM_001126118.1:c.98C>A, NM_001276695.1…
ADRB2	rs1042713	G	A	5:148206440:G:A	0.371709	0.998865	0.492101	0.999339	0.427284	0.999447	0.51866	0.993427	0.377372	0.486185	0.4375	0.392	0.515	0.999	0.395	0.533	0.461	1	0.3857	0.5204	0.4568	PA166156748	rs1042713	PA39	ADRB2	NC_000005.9:148206440	40	12	1	0	0	rs17846639, NP_000015.1:p.Arg16Gly, XP_005268439.1:p.Gly16Arg, XM_005268383.1:c.46G=, [GRCh37]chr5:148206440, XP_005268440.1:p.Gly16=, NC_000005.9:g.148206440G>A, NP_000015.1:p.Arg16=, XM_005268382.1:c.46G>A, rs17334179, rs3182174, NC_000005.10:g.148826877G>A, NG_016421.1:g.5285A=, XM_005268382.1:c.46G=, NM_000024.5:c.46A=, NG_016421.1:g.5285A>G, NC_000005.9:g.148206440G=, rs17287432, XP_00526844…
LPA	rs10455872	A	G	6:161010118:A:G	0.0688167	0.993913	0.0125645	0.989945	0.038638	0.993833	0.00491921	0.973511	0.0704929	0.0134267	0.0259434	0.0679	0.000435	0.882	0.0648	1.91e-05	0.00122	0.947	0.0736	0.0023	0.0331	PA166157168	rs10455872	PA30432	LPA	NC_000006.11:161010118	8	1	1	0	0	[GRCh37]chr6:161010118, XM_005266985.1:c.3785+467T>C, NC_000006.12:g.160589086A>G, NG_016147.1:g.82290T>C, rs10455872, 10455872, NM_005577.2:c.3947+467T>C, NC_000006.11:g.161010118A>G
ABCB1	rs1045642	A	G	7:87138645:A:G	0.470161	0.999256	0.794175	0.99947	0.56416	0.999455	0.630682	0.999425	0.464068	0.794544	0.542453	0.486	0.867	0.999	0.535	0.857	0.532	1	0.4821	0.8502	0.572	PA166157284	rs1045642	PA267	ABCB1	NC_000007.13:87138645	556	99	5	0	0	rs60023214, [GRCh37]chr7:87138645, rs1045642, rs11568726, rs117328163, rs386513066, NC_000007.13:g.87138645A>G, NP_000918.2:p.I1145I, NM_000927.4:c.3435T>C, NC_000007.14:g.87509329A>G, NP_000918.2:p.Ile1145=, rs10239679, rs17210003, rs2229108, 1045642, [GRCh38]chr7:87509329, NG_011513.1:g.208920T>C, rs9690664
TANC1	rs10497203	A	C	2:159851423:A:C	0.0264066	0.900151	0.115188	0.874717	0.121376	0.946853	0.162374	0.865209	0.0296253	0.124052	0.160377	0.0412	0.132	0.871	0.0327	0.144	0.267	0.958	0.0388	0.115	0.1412	PA166155791	rs10497203	PA142670838	TANC1	NC_000002.11:159851423	1	1	1	0	0	NC_000002.12:g.158994911A>C, NM_001145909.1:c.-125-6169A>C, NC_000002.11:g.159851423A>C, XM_006712812.2:c.-125-6169A>C, XM_011512051.1:c.-125-6169A>C, rs60537197, NM_033394.2:c.-125-6169A>C, rs10497203, XM_011512058.1:c.-125-6169A>C, [GRCh37]chr2:159851423, XM_011512048.1:c.-242-6169A>C, XM_011512055.1:c.-125-6169A>C, XM_011512053.1:c.-16+26129A>C, XM_006712810.2:c.-16+26129A>C, 10497203
CHRNA3	rs1051730	G	A	15:78894339:G:A	0.336499	0.999948	0.114782	0.999662	0.220371	0.999981	0.0522978	0.998099	0.336763	0.116671	0.208038	0.305	0.073	0.999	0.365	0.0814	0.0018	1	NA	NA	NA	PA166154856	rs1051730	PA113	CHRNA3	NC_000015.9:78894339	19	9	2	0	0	1051730, rs1051730, XM_011521173.1:c.564C>T, rs17486992, NC_000015.10:g.78601997G>A, NP_000734.2:p.Y215Y, rs117683679, rs59313803, NP_000734.2:p.Tyr215=, rs386514167, NM_001166694.1:c.645C>T, XP_006720445.1:p.Tyr148=, XM_006720382.1:c.444C>T, [GRCh37]chr15:78894339, XP_011519475.1:p.Tyr188=, NR_046313.1:n.1146C>T, NM_000743.4:c.645C>T, NC_000015.9:g.78894339G>A, NG_016143.1:g.24299C>T, NP_0011601…
EPHX1	rs1051740	T	C	1:226019633:T:C	0.296927	0.978857	0.182923	0.974956	0.338284	0.978128	0.495201	0.978602	0.301156	0.187802	0.350236	0.313	0.152	0.973	0.27	0.136	0.506	0.971	0.3042	0.1407	0.3199	PA166153612	rs1051740	PA27829	EPHX1	NC_000001.10:226019633	18	4	1	0	0	NM_001136018.3:c.337T>C, rs16845366, rs3192120, [GRCh37]chr1:226019633, NM_000120.3:c.337T>C, 1051740, rs2259405, NG_009776.1:g.26837T>C, NP_000111.1:p.Tyr113His, XM_005273085.1:c.337T>C, NP_000111.1:p.Y113H, rs1051740, rs1800444, rs17417482, NC_000001.11:g.225831932T>C, NM_001291163.1:c.337T>C, rs52794507, XP_005273142.1:p.Tyr113His, NP_001278092.1:p.Tyr113His, NP_001129490.1:p.Tyr113His, NC_000…
CBR3	rs1056892	G	A	21:37518706:G:A	0.357087	0.999637	0.473173	0.99928	0.308548	0.999407	0.37102	0.99906	NA	NA	NA	0.355	0.501	0.999	0.335	0.472	0.223	1	NA	NA	NA	PA166155989	rs1056892	PA26122	CBR3	NC_000021.8:37518706	8	1	1	0	0	NM_001236.3:c.730G>A, rs3171445, NC_000021.9:g.36146408G>A, NC_000021.8:g.37518706G>A, NR_038893.1:n.93-53C>T, rs58776388, NR_038894.1:n.93-53C>T, rs1056892, NP_001227.1:p.Val244Met, 1056892, [GRCh37]chr21:37518706, rs52816011, NR_038892.1:n.93-53C>T, NP_001227.1:p.V244M
DRD2	rs1076560	C	A	11:113283688:C:A	0.158209	0.999344	0.0920651	0.999781	0.298062	0.999638	0.398366	0.999428	0.169115	0.0913805	0.339623	0.202	0.0676	1	0.129	0.0623	0.674	1	0.1501	0.0832	0.2695	PA166154313	rs1076560	PA27478	DRD2	NC_000011.9:113283688	15	4	1	0	0	XM_005271426.1:c.808-83G>T, NC_000011.9:g.113283688C>A, rs1800500, NM_016574.3:c.724-83G>T, XM_005271425.1:c.811-83G>T, NM_000795.3:c.811-83G>T, rs1076560, NC_000011.10:g.113412966C>A, NG_008841.1:g.67314G>T, 1076560, [GRCh37]chr11:113283688
SLCO1B1	rs11045879	T	C	12:21382619:T:C	0.16786	0.999881	0.157997	0.999809	0.160027	0.999886	0.474232	0.999948	0.192622	0.160312	0.14033	0.167	0.156	1	0.18	0.171	0.122	1	0.1899	0.1891	0.1729	PA166154633	rs11045879	PA134865839	SLCO1B1	NC_000012.11:21382619	11	1	1	0	0	11045879, rs11045879, rs60471795, NC_000012.11:g.21382619T>C, NC_000012.12:g.21229685T>C, NM_006446.4:c.1865+4846T>C, NG_011745.1:g.103492T>C, [GRCh37]chr12:21382619
RYR1	rs111888148	G	A	19:38946103:G:A	6.10146e-05	1	4.00908e-06	1	8.58516e-05	1	5.97943e-05	1	NA	NA	NA	2.16e-05	0	0	0.000147	0	0	0	NA	NA	NA	PA166155524	rs111888148	PA34896	RYR1	NC_000019.9:38946103	4	1	1	0	0	NC_000019.9:g.38946103G>A, NP_001036188.1:p.Arg530His, XP_006723382.1:p.Arg530His, NP_000531.2:p.R530H, XP_011525507.1:p.Arg530Leu, XM_006723317.1:c.1589G>T, XP_006723382.1:p.Arg530Leu, NP_001036188.1:p.Arg530Leu, 111888148, XM_006723319.1:c.1589G>T, XM_011527205.1:c.1589G>T, NG_008866.1:g.26764G>T, XM_011527205.1:c.1589G>A, XP_011525507.1:p.Arg530His, NC_000019.9:g.38946103G>T, XP_006723380.1:p.…
ATM,C11orf65	rs11212617	C	A	11:108283161:C:A	0.566273	0.998701	0.270211	0.998931	0.59014	0.999006	0.444257	0.998035	0.564545	0.275167	0.632075	0.569	0.203	0.999	0.634	0.148	0.65	0.999	0.6173	0.2095	0.6398	PA166154450	rs11212617	PA61,PA144596484	ATM,C11orf65	NC_000011.9:108283161	7	1	1	0	0	NC_000011.9:g.108283161C>A, XM_005271414.3:c.175-5285G>T, XM_011542640.1:c.175-5285G>T, XM_011542639.1:c.175-5285G>T, NC_000011.10:g.108412434C>A, XM_005271416.1:c.82-5471G>T, [GRCh37]chr11:108283161, NM_152587.3:c.175-5285G>T, XM_011542643.1:c.175-5285G>T, 11212617, XM_005271412.1:c.175-5471G>T, XM_005271413.2:c.82-5285G>T, XM_005271413.1:c.82-5285G>T, rs11212617, XM_005271415.1:c.175-5285G>T, X…
DDRGK1,ITPA	rs1127354	C	A	20:3193842:C:A	0.0738589	0.999181	0.0447597	0.998635	0.0417748	0.999306	0.160048	0.997155	0.0783601	0.0438476	0.0330189	0.0712	0.0388	0.998	0.0632	0.0508	0.000415	0.994	NA	NA	NA	PA166155915	rs1127354	PA164718734,PA29973	DDRGK1,ITPA	NC_000020.10:3193842	60	6	2	0	0	XM_006723564.2:c.94C>A, [GRCh37]chr20:3193842, NR_052002.1:n.286C>A, NG_012093.1:g.8787C>A, NP_258412.1:p.Pro32Thr, 1127354, rs1127354, rs111069069, XP_011527536.1:p.Pro32Thr, rs16988347, XP_006723627.1:p.Pro32Thr, XM_006723565.2:c.67-789C>A, rs117814751, rs11565932, NP_258412.1:p.P32T, rs41320251, rs52834049, XM_011529235.1:c.94C>A, NM_001267623.1:c.67-789C>A, rs3177087, NM_033453.3:c.94C>A, NC_…
ABCB1	rs1128503	A	G	7:87179601:A:G	0.567134	0.99976	0.802296	0.997274	0.554664	0.999543	0.413091	0.999303	0.559641	0.809694	0.534198	0.567	0.858	0.996	0.58	0.836	0.429	1	0.5845	0.8638	0.5965	PA166157288	rs1128503	PA267	ABCB1	NC_000007.13:87179601	213	41	2	0	0	NP_000918.2:p.Gly412=, NC_000007.14:g.87550285A>G, rs17276907, rs28365046, [GRCh38]chr7:87550285, rs2229105, NG_011513.1:g.167964T>C, rs58257317, NP_000918.2:p.G412G, rs386518005, rs2032587, NC_000007.13:g.87179601A>G, rs116989428, rs1128503, NM_000927.4:c.1236T>C, 1128503, [GRCh37]chr7:87179601
CFTR	rs113993959	G	T	7:117227832:G:T	0.000450652	1	0.000108245	1	0.000429258	1	0	NA	0.000388903	0	0	0.000564	0	0	0.000733	0	0	0	NA	NA	NA	PA166157524	rs113993959	PA109	CFTR	NC_000007.13:117227832	4	1	1	0	0	NM_000492.3:c.1624G>T, XP_011514054.1:p.Gly572Ter, XM_011515751.1:c.1714G>T, 113993959, NC_000007.13:g.117227832G>T, NG_016465.4:g.126995G>T, NC_000007.14:g.117587778G>T, XM_011515752.1:c.1714G>T, XM_011515753.1:c.1381G>T, XM_011515754.1:c.1381G>T, NG_016465.3:g.126995G>T, XP_011514053.1:p.Gly572Ter, [GRCh37]chr7:117227832, rs113993959, XP_011514056.1:p.Gly461Ter, NP_000483.3:p.G542*, NP_000483.3…
TPMT	rs1142345	T	C	6:18130918:T:C	0.0444805	0.984016	0.0545811	0.953302	0.0494226	0.97915	0.0181355	0.956556	0.0401219	0.0548543	0.0471698	0.0526	0.055	0.947	0.0406	0.0465	0.0688	0.98	0.0288	0.0666	0.0576	PA166156978	rs1142345	PA356	TPMT	NC_000006.11:18130918	187	10	1	0	0	NC_000006.12:g.18130687T>C, XP_011513141.1:p.Tyr225Cys, rs61510596, [GRCh37]chr6:18130918, XP_011513142.1:p.Tyr217Cys, rs16880254, NP_000358.1:p.Y240C, rs1801205, XM_011514839.1:c.674A>G, NC_000006.11:g.18130918T>C, rs52798150, 1142345, rs1142345, rs29001646, NG_012137.2:g.29457A>G, NM_000367.3:c.719A>G, XM_011514840.1:c.650A>G, [GRCh38]chr6:18130687, NP_000358.1:p.Tyr240Cys
CFTR	rs115545701	C	T	7:117149143:C:T	0.000363307	0.182327	0.0125757	0.927323	0.00512261	0.916558	0.000623607	0.0823009	0.000259437	0.0113636	0.00117925	0.000603	0.0154	0.933	0.000605	0.0527	0.000234	0.00273	0.001	0.0189	0.0014	PA166164941	rs115545701	PA109	CFTR	NC_000007.13:117149143	1	1	1	0	0	[GRCh37.p13]chr7:117149143, [GRCh38]chr7:117509089, 115545701, NP_000483.3:p.R74W, rs115545701
NT5C2	rs11598702	T	C	10:104897985:T:C	0.373392	0.999093	0.204584	0.998162	0.270641	0.997928	0.244513	0.9968	0.353495	0.202304	0.285377	0.347	0.171	0.998	0.341	0.182	0.173	0.994	0.3529	0.1846	0.3069	PA166154142	rs11598702	PA31801	NT5C2	NC_000010.10:104897985	3	2	1	0	0	XM_005269645.3:c.-484+1178A>G, rs52826896, XM_006717722.2:c.-281+1178A>G, XM_005269638.3:c.79+1178A>G, rs11598702, XM_005269640.1:c.-460+1178A>G, XM_005269639.3:c.88+1178A>G, XM_005269646.3:c.-483-26423A>G, XM_005269634.3:c.175+1178A>G, NC_000010.11:g.103138228T>C, XM_005269632.1:c.175+1178A>G, XM_006717723.2:c.-281+1178A>G, XM_005269638.1:c.79+1178A>G, XM_005269643.3:c.-398-31522A>G, XM_00526964…
ERCC1	rs11615	A	G	19:45923653:A:G	0.374287	0.999195	0.87573	0.999332	0.606461	0.99955	0.695249	0.999312	0.374055	0.878512	0.665485	0.403	0.982	0.997	0.38	0.983	0.924	1	NA	NA	NA	PA166155342	rs11615	PA155	ERCC1	NC_000019.9:45923653	38	8	1	0	0	rs1130005, NG_015839.2:g.63434T>C, NM_001983.3:c.354T>C, XP_005258692.1:p.Asn118=, rs17285882, rs17858003, XP_005258691.1:p.Asn118=, XP_005258693.1:p.Asn118=, NP_001159521.1:p.Asn118=, XM_005258635.1:c.354T>C, rs59923575, rs17845191, NM_001166049.1:c.354T>C, XM_005258638.1:c.138T>C, rs2228629, rs11615, NP_001974.1:p.Asn118=, rs3752251, NC_000019.10:g.45420395A>G, XM_005258634.1:c.354T>C, XM_00525…
RYR1	rs118192161	C	T	19:38934851:C:T	2.14086e-06	1	0	NA	0	NA	0	NA	NA	NA	NA	0	0	0	0	0	0	0	NA	NA	NA	PA166155532	rs118192161	PA34896	RYR1	NC_000019.9:38934851	30	1	1	0	0	NM_001042723.1:c.487C>T, NP_000531.2:p.Arg163Cys, NC_000019.9:g.38934851C>T, XM_011527205.1:c.487C>T, rs118192161, NG_008866.1:g.15512C>T, XM_006723317.1:c.487C>T, XP_011525506.1:p.Arg163Cys, NM_000540.2:c.487C>T, NP_001036188.1:p.Arg163Cys, XP_011525507.1:p.Arg163Cys, XM_011527204.1:c.487C>T, XP_006723382.1:p.Arg163Cys, NC_000019.10:g.38444211C>T, XM_006723319.1:c.487C>T, XP_006723380.1:p.Arg163…
RYR1	rs118192168	G	A	19:39071043:G:A	2.24791e-05	1	0	NA	0	NA	0	NA	0	0.000114995	0	0	0	0	0	0	0	0	NA	NA	NA	PA166163669	rs118192168	PA34896	RYR1	NC_000019.9:39071043	14	1	1	0	0	118192168, [GRCh37.p13]chr19:39071043, NP_000531.2:p.V4849I, rs118192168
RYR1	rs118192170	T	C	19:39075629:T:C	3.2113e-06	1	8.01815e-06	1	0	NA	0	NA	NA	NA	NA	2.16e-05	4.92e-06	1	0	0	0	0	NA	NA	NA	PA166155536	rs118192170	PA34896	RYR1	NC_000019.9:39075629	3	1	1	0	0	XP_006723380.1:p.Ile4892Thr, XP_006723382.1:p.Ile4887Thr, NM_000540.2:c.14693T>C, XM_011527204.1:c.14690T>C, NM_001042723.1:c.14678T>C, [GRCh37]chr19:39075629, rs118192170, NP_001036188.1:p.Ile4893Thr, XM_006723317.1:c.14675T>C, XP_011525507.1:p.Ile4869Thr, NC_000019.10:g.38584989T>C, XP_011525506.1:p.Ile4897Thr, NC_000019.9:g.39075629T>C, NP_000531.2:p.Ile4898Thr, XM_011527205.1:c.14606T>C, NG_0…
RYR1	rs118192172	C	T	19:38948185:C:T	8.99163e-05	1	1.60363e-05	1	1.90781e-05	1	5.97943e-05	1	0.000454074	0	0	4.32e-05	9.85e-06	1	1.63e-05	0.000104	0	0	NA	NA	NA	PA166155537	rs118192172	PA34896	RYR1	NC_000019.9:38948185	56	2	1	0	0	NM_000540.2:c.1840C>T, rs118192172, XM_011527204.1:c.1837C>T, NC_000019.10:g.38457545C>T, NG_008866.1:g.28846C>T, XM_006723317.1:c.1840C>T, NM_001042723.1:c.1840C>T, XP_006723382.1:p.Arg614Cys, XP_011525507.1:p.Arg614Cys, XP_006723380.1:p.Arg614Cys, XM_006723319.1:c.1840C>T, XM_011527205.1:c.1840C>T, XP_011525506.1:p.Arg613Cys, rs28933996, [GRCh37]chr19:38948185, NP_000531.2:p.Arg614Cys, NC_00001…
RYR1	rs118192175	C	T	19:38985204:C:T	1.07043e-06	1	0	NA	0	NA	0	NA	NA	NA	NA	0	0	0	0	0	0	0	NA	NA	NA	PA166155538	rs118192175	PA34896	RYR1	NC_000019.9:38985204	4	1	1	0	0	rs118192175, NM_000540.2:c.6487C>T, XP_006723380.1:p.Arg2163Cys, XM_011527204.1:c.6484C>T, XP_011525506.1:p.Arg2162Cys, XM_006723317.1:c.6487C>T, [GRCh37]chr19:38985204, NC_000019.9:g.38985204C>T, NP_000531.2:p.R2163C, NG_008866.1:g.65865C>T, rs28933998, XP_011525507.1:p.Arg2163Cys, NP_000531.2:p.Arg2163Cys, XM_006723319.1:c.6487C>T, 118192175, NM_001042723.1:c.6487C>T, NC_000019.10:g.38494564C>T…
RYR1	rs118192176	G	A	19:38985219:G:A	2.14086e-06	1	0	NA	0	NA	0	NA	NA	NA	NA	0	0	0	0	0	0	0	NA	NA	NA	PA166155539	rs118192176	PA34896	RYR1	NC_000019.9:38985219	24	1	1	0	0	rs118192176, XM_011527204.1:c.6499G>A, XM_006723319.1:c.6502G>A, NP_000531.2:p.Val2168Met, NP_001036188.1:p.Val2168Met, XM_011527205.1:c.6502G>A, XP_006723382.1:p.Val2168Met, NM_000540.2:c.6502G>A, XP_011525507.1:p.Val2168Met, [GRCh37]chr19:38985219, NC_000019.10:g.38494579G>A, NM_001042723.1:c.6502G>A, XP_006723380.1:p.Val2168Met, NC_000019.9:g.38985219G>A, NG_008866.1:g.65880G>A, XP_011525506.1…
IFNL3	rs11881222	A	G	19:39734923:A:G	0.292721	0.959042	0.315433	0.879817	0.343003	0.954208	0.0795288	0.84866	0.296897	0.328651	0.362028	0.271	0.325	0.863	0.287	0.297	0.461	0.962	NA	NA	NA	PA166155462	rs11881222	PA134952671	IFNL3	NC_000019.9:39734923	4	1	1	0	0	[GRCh37]chr19:39734923, NM_172139.2:c.259-126T>C, 11881222, rs11881222, XM_011526757.1:c.271-126T>C, XM_005258765.3:c.271-126T>C, NG_042193.1:g.5689T>C, NC_000019.10:g.39244283A>G, XM_005258765.1:c.271-126T>C, NC_000019.9:g.39734923A>G
CFTR	rs11971167	G	A	7:117282582:G:A	8.26542e-05	0.93629	0.0129179	0.998879	0.00494598	0.99819	6.11008e-05	0.978871	6.4834e-05	0.0114811	0.00117925	0.000135	0.016	0.999	0.000361	0.0528	7e-05	0.794	0.001	0.0182	0.0014	PA166164959	rs11971167	PA109	CFTR	NC_000007.13:117282582	1	1	1	0	0	[GRCh37.p13]chr7:117282582, 11971167, NP_000483.3:p.D1270N, [GRCh38]chr7:117642528, rs11971167
NAT2	rs1208	G	A	8:18258316:G:A	0.568055	0.983065	0.596843	0.97287	0.624483	0.980372	0.907785	0.860036	0.570156	0.604421	0.63658	0.581	0.601	0.971	0.559	0.575	0.755	0.978	0.5616	0.6051	0.6268	PA166157540	rs1208	PA18	NAT2	NC_000008.10:18258316	41	4	2	0	0	[GRCh38]chr8:18400806, NG_012246.1:g.14562G>A, rs56599719, NM_000015.2:c.803G>A, NC_000008.11:g.18400806G>A, rs17858365, NG_012246.1:g.14562G=, rs58999469, XP_011542660.1:p.Arg268=, XM_011544358.1:c.803G>A, NC_000008.10:g.18258316G>A, NP_000006.2:p.Arg268=, XP_011542660.1:p.Arg268Lys, rs1208, NC_000008.10:g.18258316G=, NM_000015.2:c.803G=, NC_000008.11:g.18400806G=, rs52821724, [GRCh37]chr8:18258…
EGFR	rs121434569	C	T	7:55249071:C:T	4.28173e-06	1	4.00908e-06	1	0	NA	0	NA	6.48424e-05	0.000229516	0	0	4.95e-06	1	0	0	0	0	NA	NA	NA	PA166157528	rs121434569	PA7360	EGFR	NC_000007.13:55249071	17	1	1	0	1	XP_005271804.1:p.Thr737Met, NM_005228.3:c.2369C>T, [GRCh37]chr7:55249071, XM_005271747.1:c.2210C>T, NC_000007.14:g.55181378C>T, NP_005219.2:p.Thr790Met, rs121434569, XP_005271803.1:p.Thr745Met, NR_047551.1:n.1193G>A, NG_007726.3:g.167347C>T, NC_000007.13:g.55249071C>T, 121434569, NP_005219.2:p.T790M, XM_005271746.1:c.2234C>T
CFTR	rs121908752	T	G	7:117175339:T:G	0.000178762	1	5.2118e-05	1	0.000667735	1	0	NA	6.48172e-05	0	0.00118203	0.000272	0	0	0.00114	0	0	0	NA	NA	NA	PA166164946	rs121908752	PA109	CFTR	NC_000007.13:117175339	1	1	1	0	0	[GRCh37.p13]chr7:117175339, NP_000483.3:p.L206W, 121908752, [GRCh38]chr7:117535285, rs121908752
CFTR	rs121908753	G	A	7:117180339:G:A	1.49861e-05	1	1.20272e-05	1	4.76954e-05	1	5.97943e-05	1	NA	NA	NA	6.27e-05	0	0	8.14e-05	0	0	0	NA	NA	NA	PA166164947	rs121908753	PA109	CFTR	NC_000007.13:117180339	1	1	1	0	0	[GRCh38]chr7:117540285, 121908753, rs121908753, [GRCh37.p13]chr7:117180339, NP_000483.3:p.R352Q
CFTR	rs121908755	G	A	7:117227854:G:A	7.49303e-06	1	0.000144327	1	1.90781e-05	1	5.97943e-05	1	0	0.000229516	0	0	0.000179	1	0	0	5.87e-05	1	0	0	0	PA166157529	rs121908755	PA109	CFTR	NC_000007.13:117227854	5	1	1	0	0	XM_011515752.1:c.1736G>A, NC_000007.14:g.117587800G>T, XM_011515751.1:c.1736G>A, XP_011514054.1:p.Ser579Asn, XP_011514055.1:p.Ser468Ile, NC_000007.13:g.117227854G>T, XP_011514053.1:p.Ser579Ile, 121908755, NP_000483.3:p.Ser549Asn, XM_011515752.1:c.1736G>T, NG_016465.4:g.127017G>T, [GRCh37]chr7:117227854, XP_011514056.1:p.Ser468Asn, NG_016465.4:g.127017G>A, XM_011515754.1:c.1403G>T, XP_011514055.1:…
CFTR	rs121908757	A	C	7:117227853:A:C	4.28173e-06	1	0	NA	0	NA	0	NA	NA	NA	NA	0	0	0	0	0	0	0	NA	NA	NA	PA166157530	rs121908757	PA109	CFTR	NC_000007.13:117227853	4	1	1	0	0	NG_016465.4:g.127016A>C, XM_011515751.1:c.1735A>C, XP_011514056.1:p.Ser468Arg, 121908757, NC_000007.14:g.117587799A>C, XM_011515752.1:c.1735A>C, NM_000492.3:c.1645A>C, NC_000007.13:g.117227853A>C, [GRCh38]chr7:117587799, XP_011514054.1:p.Ser579Arg, [GRCh37]chr7:117227853, NP_000483.3:p.S549R, XP_011514053.1:p.Ser579Arg, XM_011515753.1:c.1402A>C, XM_011515754.1:c.1402A>C, rs121908757, NP_000483.3:…
CFTR	rs121909005	T	G	7:117227855:T:G	7.49303e-06	1	0	NA	9.53907e-06	1	0	NA	NA	NA	NA	0	0	0	1.63e-05	0	0	0	NA	NA	NA	PA166157531	rs121909005	PA109	CFTR	NC_000007.13:117227855	3	1	1	0	0	XP_011514056.1:p.Ser468Arg, NC_000007.14:g.117587801T>G, NC_000007.13:g.117227855T>G, NM_000492.3:c.1647T>G, XM_011515754.1:c.1404T>G, 121909005, XM_011515751.1:c.1737T>G, XM_011515753.1:c.1404T>G, XM_011515752.1:c.1737T>G, XP_011514054.1:p.Ser579Arg, NG_016465.4:g.127018T>G, [GRCh37]chr7:117227855, NP_000483.3:p.S549R, XP_011514053.1:p.Ser579Arg, rs121909005, NP_000483.3:p.Ser549Arg, XP_01151405…
CFTR	rs121909020	G	A	7:117251694:G:A	1.28452e-05	1	0	NA	0	NA	0	NA	NA	NA	NA	0	0	0	0	0	0	0	NA	NA	NA	PA166164953	rs121909020	PA109	CFTR	NC_000007.13:117251694	1	1	1	0	0	121909020, rs121909020, [GRCh38]chr7:117611640, NP_000483.3:p.A1067T, [GRCh37.p13]chr7:117251694
RYR1	rs121918593	G	A	19:38990633:G:A	0.000113466	1	1.20272e-05	1	9.53907e-06	1	0	NA	0.000129634	0.000114837	0	2.16e-05	9.85e-06	1	1.63e-05	0	0	0	NA	NA	NA	PA166155544	rs121918593	PA34896	RYR1	NC_000019.9:38990633	35	1	1	0	0	[GRCh37]chr19:38990633, NC_000019.9:g.38990633G>A, XP_011525507.1:p.Gly2434Arg, 121918593, XM_006723319.1:c.7300G>A, NM_001042723.1:c.7300G>A, NC_000019.10:g.38499993G>A, NG_008866.1:g.71294G>A, XM_006723317.1:c.7300G>A, XM_011527205.1:c.7300G>A, XP_011525506.1:p.Gly2433Arg, rs121918593, NM_000540.2:c.7300G>A, XM_011527204.1:c.7297G>A, XP_006723380.1:p.Gly2434Arg, NP_001036188.1:p.Gly2434Arg, XP_…
RYR1	rs121918594	G	A	19:38991295:G:A	2.14086e-06	1	4.00908e-06	1	9.53907e-06	1	0	NA	NA	NA	NA	0	4.92e-06	1	1.63e-05	0	0	0	NA	NA	NA	PA166155545	rs121918594	PA34896	RYR1	NC_000019.9:38991295	8	1	1	0	0	NC_000019.10:g.38500655G>A, NC_000019.9:g.38991295G>A, NP_000531.2:p.R2458H, NM_001042723.1:c.7373G>A, XP_006723380.1:p.Arg2458His, XP_011525507.1:p.Arg2458His, XP_011525506.1:p.Arg2457His, XM_011527204.1:c.7370G>A, XM_006723319.1:c.7373G>A, [GRCh37]chr19:38991295, NM_000540.2:c.7373G>A, XM_006723317.1:c.7373G>A, XM_011527205.1:c.7373G>A, NP_000531.2:p.Arg2458His, rs121918594, NG_008866.1:g.71956…
	rs12777823	G	A	10:96405502:G:A	0.151648	0.999785	0.251135	0.999492	0.130029	0.99923	0.306952	0.999862	0.145974	0.257471	0.131517	0.153	0.273	0.999	0.14	0.245	0.081	1	0.1511	0.2511	0.1066	PA166154157	rs12777823			NC_000010.11:94645745	6	1	1	0	0	[GRCh38]chr10:94645745, rs56463295, rs59201782, NC_000010.10:g.96405502G>A, [GRCh37]chr10:96405502, rs12777823, NC_000010.11:g.94645745G>A, 12777823
IFNL3,IFNL4	rs12979860	C	T	19:39738787:C:T	0.317141	0.996989	0.599912	0.993731	0.381597	0.997465	0.0771172	0.961306	0.320671	0.596485	0.375887	0.295	0.669	0.993	0.304	0.617	0.462	0.998	NA	NA	NA	PA166155468	rs12979860	PA134952671,PA166049147	IFNL3,IFNL4	NC_000019.9:39738787	118	10	3	0	10	rs12979860, NC_000019.9:g.39738787C>T, NC_000019.10:g.39248147C>T, [GRCh38]chr19:39248147, NR_074079.1:n.429-152G>A, [GRCh37]chr19:39738787, XM_011526757.1:c.-1595G>A, NM_001276254.2:c.151-152G>A, NG_042193.1:g.1825G>A, 12979860
COMT,TXNRD2	rs13306278	C	T	22:19929027:C:T	0.13572	0.93226	0.0260259	0.888992	0.0841019	0.929155	0.0329196	0.807266	0.140887	0.0260069	0.0849057	0.126	0.00333	0.451	0.138	0.00354	0.0018	0.852	NA	NA	NA	PA166156141	rs13306278	PA117,PA38302	COMT,TXNRD2	NC_000022.10:19929027	1	1	1	0	0	13306278, NG_011835.1:g.5333G>A, NM_006440.4:c.103+197G>A, NM_001282512.1:c.103+197G>A, XM_005261216.1:c.103+197G>A, NM_006440.3:c.103+197G>A, XM_005261229.1:c.-779C>T, XM_011529891.1:c.-1057C>T, NC_000022.10:g.19929027C>T, NG_011526.1:g.4765C>T, NM_000754.3:c.-485C>T, XM_005261214.1:c.103+197G>A, rs13306278, NC_000022.11:g.19941504C>T, XM_005261217.1:c.103+197G>A, XM_011529887.1:c.-485C>T, XM_01…
	rs1346268	T	C	15:45673029:T:C	0.257976	0.975116	0.293962	0.965076	0.484488	0.966929	0.720407	0.916148	0.26179	0.29333	0.532067	0.298	0.293	0.963	0.26	0.32	0.98	0.193	NA	NA	NA	PA166154860	rs1346268			NC_000015.9:45673029	1	1	1	0	0	rs1346268, NC_000015.10:g.45380831T>C, NC_000015.9:g.45673029T>C, [GRCh37]chr15:45673029, rs60883720, XM_011521451.1:c.36-272A>G, XM_011521450.1:c.32-262A>G, NG_011674.1:g.2952A>G, 1346268
CFTR	rs141033578	C	T	7:117246749:C:T	1.92678e-05	1	8.01815e-06	1	0	NA	0	NA	NA	NA	NA	0	9.92e-06	1	0	0	0	0	NA	NA	NA	PA166164950	rs141033578	PA109	CFTR	NC_000007.13:117246749	1	1	1	0	0	[GRCh38]chr7:117606695, 141033578, [GRCh37.p13]chr7:117246749, NP_000483.3:p.S977F, rs141033578
CFTR	rs150212784	T	G	7:117251649:T:G	0.000670049	0.988535	4.89749e-05	0.980624	0.001528	0.990538	5.99111e-05	0.998052	0.000842624	0	0.00118203	0.000255	1.49e-07	0.00327	0.00259	0.000104	0	0	NA	NA	NA	PA166164951	rs150212784	PA109	CFTR	NC_000007.13:117251649	1	1	1	0	0	NP_000483.3:p.F1052V, 150212784, [GRCh37.p13]chr7:117251649, [GRCh38]chr7:117611595, rs150212784
C8orf34	rs1517114	C	G	8:69389217:C:G	0.616703	0.989469	0.577724	0.991499	0.648406	0.986545	0.864239	0.970472	0.618022	0.585714	0.676887	0.635	0.565	0.992	0.618	0.528	0.74	0.983	0.6372	0.5764	0.6614	PA166157561	rs1517114	PA142672353	C8orf34	NC_000008.10:69389217	1	1	1	0	0	NM_052958.2:c.736+8162C>G, XM_011517446.1:c.736+8162C>G, XM_011517450.1:c.736+8162C>G, XR_928756.1:n.794+8162C>G, 1517114, rs1517114, XM_005251149.1:c.736+8162C>G, XM_011517448.1:c.608-11041C>G, NM_001195639.1:c.736+8162C>G, XM_011517449.1:c.736+8162C>G, [GRCh37]chr8:69389217, rs4292667, rs61127031, XM_011517452.1:c.736+8162C>G, XM_011517447.1:c.736+8162C>G, NC_000008.10:g.69389217C>G, NC_000008.…
CETP	rs1532624	C	A	16:57005479:C:A	0.435019	0.996425	0.15001	0.994307	0.350052	0.994701	0.311058	0.987785	0.445839	0.143711	0.373522	0.428	0.0872	0.991	0.386	0.0836	0.356	0.991	NA	NA	NA	PA166155015	rs1532624	PA108	CETP	NC_000016.9:57005479	1	1	1	0	0	XM_006721124.2:c.658+186C>A, NC_000016.9:g.57005479C>A, rs59150318, rs17238065, NM_001286085.1:c.658+186C>A, NC_000016.10:g.56971567C>A, XM_005255776.1:c.658+186C>A, rs386536007, NM_000078.2:c.658+186C>A, NG_008952.1:g.14645C>A, rs1532624, 1532624, [GRCh37]chr16:57005479
GSTP1	rs1695	A	G	11:67352689:A:G	0.338251	0.997214	0.446596	0.994945	0.439487	0.996419	0.245181	0.996956	0.333746	0.447909	0.471698	0.345	0.471	0.994	0.308	0.458	0.653	0.998	0.331	0.4803	0.4755	PA166154249	rs1695	PA29028	GSTP1	NC_000011.9:67352689	65	13	4	0	0	rs17353321, NP_000843.1:p.I105V, rs17856342, rs56971933, NG_012075.1:g.6624A>G, NP_000843.1:p.Ile105Val, rs11553891, NM_000852.3:c.313A>G, rs2230827, XM_005273958.1:c.313A>G, rs947894, rs1695, NC_000011.10:g.67585218A>G, rs1138257, 1695, rs4609, XP_005274015.1:p.Ile105Val, NC_000011.9:g.67352689A>G, [GRCh37]chr11:67352689
PRKCA	rs16960228	G	A	17:64788827:G:A	0.0468453	0.972554	0.305076	0.976419	0.0948317	0.978095	0.129241	0.976171	0.042374	0.306774	0.103774	0.059	0.363	0.975	0.0624	0.366	0.0848	0.978	NA	NA	NA	PA166155256	rs16960228	PA33759	PRKCA	NC_000017.10:64788827	1	1	1	0	0	NM_002737.2:c.1854+3730G>A, NC_000017.10:g.64788827G>A, NC_000017.11:g.66792709G>A, NG_012206.1:g.494902G>A, XM_011524989.1:c.1596+3730G>A, 16960228, rs58963948, rs56450221, rs16960228, [GRCh37]chr17:64788827, XM_005257502.1:c.1854+3730G>A, XM_011524990.1:c.1854+3730G>A
CHRNA3,CHRNA5	rs16969968	G	A	15:78882925:G:A	0.335775	0.999823	0.0579318	0.997585	0.213024	0.999848	0.0518662	0.99892	0.335734	0.0585057	0.200237	0.304	0.00374	0.959	0.364	0.00287	0.00174	0.987	NA	NA	NA	PA166154938	rs16969968	PA113,PA26491	CHRNA3,CHRNA5	NC_000015.9:78882925	38	6	1	0	0	16969968, NP_000736.2:p.Asp398Asn, [GRCh38]chr15:78590583, NC_000015.10:g.78590583G>A, NG_023328.1:g.30064G>A, NM_000745.3:c.1192G>A, rs16969968, XM_011521174.1:c.458+734G>A, rs52821477, NC_000015.9:g.78882925G>A, [GRCh37]chr15:78882925, XM_005254142.1:c.707+485G>A, NP_000736.2:p.D398N, rs17486705, NM_001307945.1:c.458+734G>A, XM_005254142.2:c.707+485G>A, rs386541574
	rs1719247	C	T	15:45620985:C:T	0.24965	0.951238	0.695479	0.934056	0.508553	0.951433	0.72497	0.882702	0.257706	0.701318	0.553318	0.29	0.792	0.908	0.247	0.76	0.981	0.146	NA	NA	NA	PA166154867	rs1719247			NC_000015.9:45620985	1	1	1	0	0	NC_000015.9:g.45620985C>T, NC_000015.10:g.45328787C>T, rs59060754, [GRCh37]chr15:45620985, 1719247, rs1719247
HMGCR	rs17244841	A	T	5:74642855:A:T	0.0251084	0.978393	0.0861632	0.964212	0.0259533	0.954686	0.00708391	0.44773	0.0247242	0.0829313	0.0212264	0.0199	0.102	0.964	0.0266	0.102	0.00178	0.18	0.0179	0.1074	0.0259	PA166156886	rs17244841	PA189	HMGCR	NC_000005.9:74642855	4	3	1	0	0	rs17244841, [GRCh37]chr5:74642855, [GRCh38]chr5:75347030, XM_011543358.1:c.451-174A>T, XM_011543359.1:c.511-174A>T, rs60168925, NC_000005.10:g.75347030A>T, NM_000859.2:c.451-174A>T, XM_011543357.1:c.511-174A>T, NG_011449.1:g.14863A>T, NM_001130996.1:c.451-174A>T, 17244841, NC_000005.9:g.74642855A>T, XM_005248492.1:c.511-174A>T
ABCC4	rs1751034	C	T	13:95714976:C:T	0.817629	0.999225	0.743822	0.99844	0.773193	0.998847	0.77482	0.998669	0.822322	0.741343	0.747031	0.821	0.726	0.998	0.799	0.776	0.727	0.999	NA	NA	NA	PA166154702	rs1751034	PA397	ABCC4	NC_000013.10:95714976	6	1	1	0	0	rs1751034, XP_005254083.1:p.Lys1069=, 1751034, XM_005254026.1:c.3207G>A, NP_005836.2:p.Lys1116=, XM_005254027.1:c.3123G>A, NC_000013.11:g.95062722C>T, NM_005845.4:c.3348G>A, XP_005254082.1:p.Lys1073=, XM_005254025.2:c.3219G>A, XM_006719914.1:c.3258G>A, NC_000013.10:g.95714976C>T, XM_005254025.1:c.3219G>A, NP_001288758.1:p.K1069K, [GRCh37]chr13:95714976, NM_001301829.1:c.3207G>A, XP_011519349.1:p.…
VKORC1	rs17708472	G	A	16:31105353:G:A	0.232838	0.999934	0.0607113	0.999253	0.142406	0.999865	0.0217754	0.999543	0.231968	0.0610599	0.126777	0.225	0.0238	0.998	0.238	0.0462	5.85e-05	0.997	NA	NA	NA	PA166155119	rs17708472	PA133787052	VKORC1	NC_000016.9:31105353	10	1	1	0	0	NC_000016.9:g.31105353G>A, XM_005255568.1:c.173+525C>T, rs17708472, NM_206824.2:c.173+525C>T, XM_011545945.1:c.173+525C>T, XM_011545943.1:c.173+525C>T, XM_011545944.1:c.173+525C>T, NG_011564.1:g.5924C>T, XR_243303.1:n.822+525C>T, NM_024006.5:c.173+525C>T, [GRCh37.p13]chr16:31105353, [GRCh38]chr16:31094032, XR_950848.1:n.961+525C>T, NC_000016.10:g.31094032G>A, NM_001311311.1:c.173+525C>T, rs386544…
MC4R	rs17782313	T	C	18:57851097:T:C	0.234443	0.99949	0.28301	0.99552	0.14839	0.998925	0.172279	0.999669	0.222799	0.277931	0.128538	0.218	0.298	0.995	0.213	0.278	0.0011	0.969	NA	NA	NA	PA166155330	rs17782313	PA30676	MC4R	NC_000018.9:57851097	3	1	1	0	0	NC_000018.10:g.60183864T>C, NC_000018.9:g.57851097T>C, rs17782313, rs59090733, [GRCh37]chr18:57851097, rs59781239, 17782313
NAT2	rs1799930	G	A	8:18258103:G:A	0.289357	0.999822	0.258385	0.999012	0.201095	0.999317	0.29474	0.992933	0.286995	0.259724	0.150118	0.293	0.25	0.999	0.286	0.194	0.0507	0.999	0.2823	0.2375	0.1715	PA166157564	rs1799930	PA18	NAT2	NC_000008.10:18258103	85	4	3	0	0	XM_011544358.1:c.590G>A, NP_000006.2:p.Arg197Gln, NP_000006.2:p.R197Q, NG_012246.1:g.14349G>A, rs1799930, rs17856496, rs61467963, NC_000008.10:g.18258103G>A, rs4646269, NC_000008.11:g.18400593G>A, NM_000015.2:c.590G>A, XP_011542660.1:p.Arg197Gln, [GRCh38]chr8:18400593, 1799930, rs17517027, rs60190029, [GRCh37]chr8:18258103
NAT2	rs1799931	G	A	8:18258370:G:A	0.0248894	0.99972	0.0314713	0.998346	0.104187	0.999707	0.154729	0.996449	0.0310515	0.0355668	0.130896	0.0362	0.0303	0.998	0.0253	0.0343	0.263	1	0.0229	0.0287	0.1124	PA166157565	rs1799931	PA18	NAT2	NC_000008.10:18258370	77	6	2	0	0	NP_000006.2:p.G286E, XP_011542660.1:p.Gly286Glu, NC_000008.11:g.18400860G>A, NG_012246.1:g.14616G>A, rs4646270, rs58803786, [GRCh37]chr8:18258370, rs17693862, XM_011544358.1:c.857G>A, NP_000006.2:p.Gly286Glu, [GRCh38]chr8:18400860, NC_000008.10:g.18258370G>A, 1799931, rs1799931, rs52802193, NM_000015.2:c.857G>A
OPRM1	rs1799971	A	G	6:154360797:A:G	0.127289	0.994724	0.0278705	0.993613	0.180654	0.996368	0.410222	0.986866	0.130455	0.0239301	0.195035	0.144	0.00171	0.972	0.18	0.00307	0.222	0.998	0.162	0.0091	0.2003	PA166156991	rs1799971	PA31945	OPRM1	NC_000006.11:154360797	261	47	2	0	0	NP_001008504.2:p.Asn40Asp, NP_001272452.1:p.Asn40Asp, XP_005267059.1:p.Asn102Asp, NM_000914.4:c.118A>G, NM_001008505.2:c.118A>G, NM_001145282.2:c.118A>G, NM_001145285.2:c.118A>G, XR_245534.1:n.304A>G, NR_104351.1:n.252A>G, NG_021208.1:g.34162A>G, NM_001145280.3:c.-11+28644A>G, NR_104349.1:n.252A>G, NP_001138755.1:p.Asn40Asp, NP_001138756.1:p.Asn40Asp, NP_001138757.1:p.Asn40Asp, rs1799971, NM_0011…
DRD2	rs1799978	T	C	11:113346351:T:C	0.0532155	0.890796	0.142812	0.927469	0.0718223	0.898733	0.161325	0.902453	0.0603874	0.155883	0.0815603	0.0551	0.162	0.93	0.049	0.173	0.0869	0.902	0.0596	0.1732	0.0764	PA166154337	rs1799978	PA27478	DRD2	NC_000011.9:113346351	8	4	1	0	0	NC_000011.10:g.113475629T>C, NC_000011.9:g.113346351T>C, NG_008841.1:g.4651A>G, XM_005271425.1:c.-32+29A>G, [GRCh37]chr11:113346351, rs4986916, NM_000795.3:c.-585A>G, XR_948023.1:n.429A>G, rs1799978, NM_016574.3:c.-585A>G, rs61293607, 1799978, rs386545565
TPMT	rs1800460	C	T	6:18139228:C:T	0.037979	0.946207	0.00887986	0.851294	0.0344317	0.915336	0.00452065	0.736115	0.0361633	0.00792193	0.0378251	0.0432	0.00151	0.267	0.0288	0.00088	0.057	0.879	0.0278	0.003	0.0403	PA166156992	rs1800460	PA356	TPMT	NC_000006.11:18139228	146	8	1	0	0	XM_011514840.1:c.391G>A, XP_011513141.1:p.Ala154Thr, rs57650974, NM_000367.3:c.460G>A, NC_000006.12:g.18138997C>T, NP_000358.1:p.A154T, [GRCh37.p13]chr6:18139228, NP_000358.1:p.Ala154Thr, NC_000006.11:g.18139228C>T, rs16880273, rs11568060, XM_011514839.1:c.460G>A, XP_011513142.1:p.Ala131Thr, rs1800460, rs386545583, NG_012137.2:g.21147G>A, 1800460, [GRCh38]chr6:18138997
TPMT	rs1800462	C	G	6:18143955:C:G	0.00256153	0.973211	0.000458782	0.969968	0.00386728	0.989334	0.000379324	0.958796	0.00187921	0.000344116	0.00471698	0.0025	2.19e-05	0.698	0.00618	0.000107	0.000185	0.952	0.006	8e-04	0.0058	PA166156993	rs1800462	PA356	TPMT	NC_000006.11:18143955	49	2	1	0	0	NC_000006.12:g.18143724C>G, XP_011513141.1:p.Ala80Pro, NG_012137.2:g.16420G>C, XP_011513142.1:p.Ala57Pro, [GRCh38]chr6:18143724, NC_000006.11:g.18143955C>G, 1800462, rs1800462, XM_011514840.1:c.169G>C, NP_000358.1:p.Ala80Pro, [GRCh37.p13]chr6:18143955, NM_000367.3:c.238G>C, XM_011514839.1:c.238G>C, NP_000358.1:p.A80P
ANKK1,DRD2	rs1800497	G	A	11:113270828:G:A	0.196609	0.999178	0.343033	0.998981	0.349215	0.999359	0.382474	0.998611	0.201234	0.345605	0.372642	0.238	0.366	0.999	0.176	0.33	0.672	1	0.1879	0.385	0.3112	PA166154339	rs1800497	PA134872551,PA27478	ANKK1,DRD2	NC_000011.9:113270828	73	19	2	0	0	rs117686243, [GRCh38]chr11:113400106, [GRCh37]chr11:113270828, XP_011541038.1:p.Glu724Lys, NC_000011.9:g.113270828G>A, NP_848605.1:p.E713[K], XM_011542736.1:c.2170G>A, XM_011542737.1:c.2140G>A, NG_012976.1:g.17316G>A, XP_011541040.1:p.Glu650Lys, NM_178510.1:c.2137G>A, 1800497, rs4134623, rs59538675, XP_011541039.1:p.Glu714Lys, rs1800497, NC_000011.10:g.113400106G>A, NP_848605.1:p.Glu713Lys, XM_01…
CACNA1S	rs1800559	C	T	1:201029943:C:T	2.14086e-06	1	1.20272e-05	1	9.53907e-06	1	0	NA	NA	NA	NA	0	1.48e-05	1	0	0	2.87e-05	1	NA	NA	NA	PA166153638	rs1800559	PA85	CACNA1S	NC_000001.10:201029943	6	1	1	0	0	NG_009816.1:g.56752G>A, XP_005245535.1:p.Arg1086His, XM_005245478.2:c.3257G>A, NP_000060.2:p.Arg1086His, NC_000001.10:g.201029943C>T, 1800559, NP_000060.2:p.R1086H,L, XM_005245478.1:c.3257G>T, XP_005245535.1:p.Arg1086Leu, rs1800559, NM_000069.2:c.3257G>A, NC_000001.11:g.201060815C>A, NG_009816.1:g.56752G>T, rs28931587, [GRCh37]chr1:201029943, XM_005245478.1:c.3257G>A, XM_005245478.2:c.3257G>T, NM…
NQO1	rs1800566	G	A	16:69745145:G:A	0.188331	0.997698	0.184537	0.998495	0.329178	0.99872	0.396688	0.999094	0.188652	0.180575	0.345972	0.212	0.178	0.999	0.227	0.205	0.541	1	NA	NA	NA	PA166155017	rs1800566	PA31744	NQO1	NC_000016.9:69745145	28	3	1	0	0	XM_005255830.1:c.343C>T, NG_011504.1:g.20389C>T, NC_000016.10:g.69711242G>A, NP_001020604.1:p.Pro153Ser, NC_000016.9:g.69745145G>A, NM_001025433.1:c.457C>T, [GRCh37]chr16:69745145, NM_001025434.1:c.445C>T, NM_001286137.1:c.343C>T, NM_000903.2:c.559C>T, rs1800566, NP_000894.1:p.P187S, NP_000894.1:p.Pro187Ser, rs57135274, rs4134727, NP_001273066.1:p.Pro115Ser, rs4149351, 1800566, NP_001020605.1:p.P…
LST1,LTA,TNF	rs1800629	G	A	6:31543031:G:A	0.166136	0.999888	0.128903	0.999233	0.0897236	0.999847	0.055071	0.999992	0.170991	0.125689	0.0790094	0.155	0.123	0.999	0.14	0.0819	3.94e-05	0.9	0.1342	0.1195	0.0692	PA166156997	rs1800629	PA37856,PA30474,PA435	LST1,LTA,TNF	NC_000006.11:31543031	37	7	1	0	0	NT_113891.3:g.3052541A=, NT_167246.1:g.2885915G>A, NT_167246.2:g.2880295G=, NT_167246.1:g.2885915G=, NG_007462.1:g.4682G=, NG_012010.1:g.8156G=, NT_113891.2:g.3052647A=, NM_000594.3:c.-488A>G, NM_000594.3:c.-488G>A, NT_167248.1:g.2836669G=, NT_167248.2:g.2831073G=, NT_113891.3:g.3052541A>G, NT_167248.2:g.2831073G>A, NT_167249.1:g.2873832G>A, [GRCh37]chr6:31543031, rs116610137, NT_167245.2:g.28229…
UMPS	rs1801019	G	C	3:124456742:G:C	0.169959	0.998695	0.158201	0.997439	0.247183	0.998937	0.155187	0.992605	0.163553	0.151849	0.275943	0.179	0.154	0.997	0.144	0.152	0.467	0.999	0.1491	0.152	0.2622	PA166156330	rs1801019	PA363	UMPS	NC_000003.11:124456742	7	1	1	0	0	rs199469590, NR_033434.1:n.590G>C, XM_005247744.1:c.104G>C, XM_005247741.1:c.362G>C, rs58177968, rs17843818, XM_005247742.1:c.104G>C, XP_005247801.1:p.Gly35Ala, rs3772805, NR_033437.1:n.843G>C, rs52826107, NM_000373.3:c.638G>C, NP_000364.1:p.Gly213Ala, rs3172286, 1801019, NP_000364.1:p.G213A, rs1801019, XM_005247743.1:c.124-20G>C, XP_005247798.1:p.Gly121Ala, NC_000003.11:g.124456742G>C, XP_005247…
CLCN6,MTHFR	rs1801133	G	A	1:11856378:G:A	0.339444	0.994271	0.111226	0.990368	0.405473	0.992414	0.201775	0.98253	0.325977	0.110741	0.46934	0.315	0.0647	0.986	0.361	0.0538	0.578	0.989	0.3648	0.09	0.4741	PA166153644	rs1801133	PA26551,PA245	CLCN6,MTHFR	NC_000001.10:11856378	137	17	2	0	0	XM_005263463.2:c.419C>T, NC_000001.10:g.11856378G>A, NP_005948.3:p.Ala222Val, [GRCh37]chr1:11856378, rs386545618, XM_005263459.1:c.734C>T, NC_000001.11:g.11796321G>A, XM_005263462.3:c.665C>T, NP_005948.3:p.A222V, rs59514310, XP_005263516.1:p.Ala245Val, XP_005263515.1:p.Ala263Val, XP_005263518.1:p.Ala222Val, XM_011541495.1:c.785C>T, NG_013351.1:g.14783C>T, XM_005263462.1:c.665C>T, XM_005263461.3:c…
FCGR2A	rs1801274	A	G	1:161479745:A:G	0.508728	0.998236	0.546173	0.992632	0.516653	0.995355	0.324587	0.988753	0.501366	0.54825	0.507092	0.527	0.55	0.991	0.496	0.562	0.544	0.991	0.5109	0.5257	0.451	PA166153652	rs1801274	PA28063	FCGR2A	NC_000001.10:161479745	18	5	1	0	0	XM_011509289.1:c.500A>G, NM_001136219.1:c.500A>G, NG_012066.1:g.9541A>G, XP_011507593.1:p.His167Arg, rs52796393, XM_005244960.1:c.500A>G, rs17851761, XP_005245017.1:p.His167Arg, [GRCh37.p13]chr1:161479745, XM_011509290.1:c.500A>G, rs386545630, NP_001129691.1:p.H167R, XP_011507592.1:p.His167Arg, XP_011507589.1:p.His167Arg, XM_011509287.1:c.500A>G, XM_011509291.1:c.500A>G, NC_000001.11:g.161509955A…
NAT2	rs1801279	G	A	8:18257704:G:A	0.000396102	0.99704	0.0812972	0.995472	0.00981126	0.997527	0.000364291	0.984939	0.000324296	0.083908	0.00945626	0.000319	0.101	0.995	0.000105	0.114	3.16e-05	0.918	0.001	0.1029	0.0029	PA166157569	rs1801279	PA18	NAT2	NC_000008.10:18257704	15	2	2	0	0	NG_012246.1:g.13950G>A, NM_000015.2:c.191G>A, rs52824535, NP_000006.2:p.Arg64Gln, rs4134723, 1801279, NP_000006.2:p.R64Q, [GRCh38]chr8:18400194, rs1801279, [GRCh37]chr8:18257704, XP_011542660.1:p.Arg64Gln, NC_000008.11:g.18400194G>A, XM_011544358.1:c.191G>A, rs17126583, NC_000008.10:g.18257704G>A
NAT2	rs1801280	T	C	8:18257854:T:C	0.450922	0.999836	0.304279	0.998516	0.352357	0.999769	0.0758223	0.999702	0.448887	0.29788	0.342043	0.436	0.273	0.998	0.447	0.299	0.197	1	0.4493	0.292	0.3617	PA166157570	rs1801280	PA18	NAT2	NC_000008.10:18257854	80	5	2	0	0	NP_000006.2:p.Ile114Thr, NG_012246.1:g.14100T>C, XP_011542660.1:p.Ile114Thr, NC_000008.11:g.18400344T>C, XM_011544358.1:c.341T>C, NC_000008.10:g.18257854T>C, rs4134724, [GRCh37]chr8:18257854, rs56935242, NP_000006.2:p.I114T, [GRCh38]chr8:18400344, rs1801280, 1801280, NM_000015.2:c.341T>C
FASTKD3,MTRR	rs1801394	A	G	5:7870973:A:G	0.549934	0.996661	0.281567	0.996615	0.33156	0.997261	0.299725	0.995602	0.565113	0.280783	0.280142	0.533	0.223	0.996	0.495	0.22	0.0562	0.994	0.5229	0.2458	0.281	PA166156776	rs1801394	PA145148868,PA31277	FASTKD3,MTRR	NC_000005.9:7870973	14	2	1	0	0	NM_002454.2:c.66A>G, XM_005248304.1:c.111A>G, XM_011514043.1:c.147A>G, XP_005248361.1:p.Ile37Met, XM_006714498.1:c.-1906T>C, [GRCh37]chr5:7870973, XP_005248362.1:p.Ile22Met, XR_427664.1:n.-1823T>C, XR_241701.1:n.169A>G, XM_011514044.1:c.66A>G, XP_011512346.1:p.Ile22Met, NP_002445.2:p.I22M, XM_005248305.1:c.66A>G, XP_011512347.1:p.Ile49Met, XP_006714537.1:p.Ile49Met, NR_073608.1:n.-1823T>C, XP_011…
ACYP2	rs1872328	G	A	2:54395259:G:A	0.0289413	0.854592	0.158575	0.903004	0.0411512	0.889227	0.0103079	0.599471	0.0318376	0.168392	0.0259434	0.0302	0.19	0.901	0.0335	0.201	0.0141	0.842	0.0388	0.1989	0.0432	PA166155651	rs1872328	PA24500	ACYP2	NC_000002.11:54395259	3	1	1	0	0	NC_000002.11:g.54395259G>A, NM_138448.3:c.185+29374G>A, 1872328, rs1872328, [GRCh37]chr2:54395259, NC_000002.12:g.54168122G>A
CRHR1	rs1876828	C	T	17:43911525:C:T	0.224328	0.995057	0.0434663	0.991427	0.155951	0.995975	0.0179991	0.991768	0.196512	0.037454	0.143868	0.217	0.00322	0.924	0.272	0.00408	0.000168	0.832	NA	NA	NA	PA166155193	rs1876828	PA26874	CRHR1	NC_000017.10:43911525	8	1	1	0	0	NM_001145148.1:c.1065+310C>T, NM_001145148.1:c.1065+310T>C, NG_009902.1:g.54898C=, NT_167251.2:g.953992A>G, NM_001145147.1:c.987+111C>T, NM_001145147.1:c.987+111T>C, NT_167251.2:g.953992A=, [GRCh37]chr17:43911525, NM_001145146.1:c.1194+111C>T, NM_001145146.1:c.1194+111T>C, NC_000017.10:g.43911525C=, NT_167251.1:g.955985A>G, NC_000017.11:g.45834159C=, NT_187663.1:g.536281C>T, NM_001256299.2:c.582+…
FLT3	rs1933437	G	A	13:28624294:G:A	0.609592	0.998662	0.344749	0.994342	0.593462	0.997805	0.741261	0.994762	0.610498	0.339811	0.619952	0.625	0.282	0.993	0.593	0.311	0.676	0.997	0.5805	0.2844	0.6066	PA166154705	rs1933437	PA28181	FLT3	NC_000013.10:28624294	7	1	1	0	0	NP_004110.2:p.T227M, NM_004119.2:c.680C>T, XM_005266319.1:c.680C>T, XM_011535017.1:c.155C>T, rs52828701, NR_130706.1:n.762C>T, 1933437, NC_000013.11:g.28050157G>A, NG_007066.1:g.55412C>T, XP_011533320.1:p.Thr52Met, [GRCh37]chr13:28624294, rs1933437, XP_005266375.1:p.Thr227Met, XP_011533317.1:p.Thr208Met, XM_005266318.1:c.680C>T, NP_004110.2:p.Thr227Met, XM_011535016.1:c.155C>T, XM_011535018.1:c.1…
CFTR	rs193922525	G	A	7:117304824:G:A	2.14086e-06	1	0	NA	0	NA	0	NA	NA	NA	NA	0	0	0	0	0	0	0	NA	NA	NA	PA166157534	rs193922525	PA109	CFTR	NC_000007.13:117304824	2	1	1	0	0	NM_000492.3:c.4046G>A, [GRCh37]chr7:117304824, rs193922525, NC_000007.14:g.117664770G>A, NG_016465.4:g.203987G>A, XP_011514055.1:p.Gly1268Asp, XP_011514053.1:p.Gly1379Asp, [GRCh38]chr7:117664770, XM_011515754.1:c.3803G>A, XP_011514054.1:p.Gly1379Asp, NP_000483.3:p.Gly1349Asp, NC_000007.13:g.117304824G>A, XM_011515751.1:c.4136G>A, XM_011515753.1:c.3803G>A, XM_011515752.1:c.4136G>A, 193922525, NP_0…
RYR1	rs193922802	G	A	19:38990295:G:A	2.14086e-06	1	0	NA	0	NA	0	NA	NA	NA	NA	0	0	0	0	0	0	0	NA	NA	NA	PA166155569	rs193922802	PA34896	RYR1	NC_000019.9:38990295	11	1	1	0	0	rs193922802, NC_000019.10:g.38499655G>A, NP_001036188.1:p.Ala2350Thr, XP_006723382.1:p.Ala2350Thr, XM_011527204.1:c.7045G>A, XP_011525506.1:p.Ala2349Thr, [GRCh37]chr19:38990295, XP_006723380.1:p.Ala2350Thr, XP_011525507.1:p.Ala2350Thr, NM_001042723.1:c.7048G>A, NP_000531.2:p.A2350T, NG_008866.1:g.70956G>A, XM_006723317.1:c.7048G>A, NM_000540.2:c.7048G>A, XM_006723319.1:c.7048G>A, XM_011527205.1:c…
GRIK4	rs1954787	T	C	11:120663363:T:C	0.550681	0.987703	0.167954	0.992729	0.620156	0.991472	0.81296	0.973095	0.553295	0.171537	0.686019	0.581	0.0769	0.991	0.548	0.0677	0.916	0.977	0.5258	0.1044	0.6326	PA166154345	rs1954787	PA28976	GRIK4	NC_000011.9:120663363	5	1	1	0	0	XM_011542785.1:c.83-10039T>C, XM_005271519.1:c.83-10039T>C, XM_005271520.1:c.83-10039T>C, NM_014619.4:c.83-10039T>C, NG_042194.1:g.285909T>C, rs60428773, XM_011542784.1:c.83-10039T>C, NC_000011.10:g.120792654T>C, NC_000011.9:g.120663363T>C, NM_001282473.2:c.83-10039T>C, [GRCh37]chr11:120663363, rs1954787, 1954787, rs17245727, NM_001282470.2:c.83-10039T>C, XM_011542783.1:c.83-10039T>C
UGT1A10,UGT1A4,UGT1A5,UGT1A6,UGT1A7,UGT1A8,UGT1A9	rs2011425	T	G	2:234627608:T:G	0.0879638	0.955644	0.101413	0.965512	0.109345	0.9633	0.169956	0.916649	0.0889148	0.0983004	0.117925	0.0901	0.104	0.969	0.0865	0.0996	0.153	0.972	0.0944	0.0772	0.1009	PA166155662	rs2011425	PA37174,PA37179,PA37180,PA37181,PA37182,PA37183,PA419	UGT1A10,UGT1A4,UGT1A5,UGT1A6,UGT1A7,UGT1A8,UGT1A9	NC_000002.11:234627608	19	3	1	0	0	XR_241240.1:n.1022+25097T>G, NC_000002.12:g.233718962T>G, rs17866635, [GRCh38]chr2:233718962, NM_019075.2:c.856-48072T>G, XR_241241.1:n.941+46173T>G, XR_241238.1:n.198T>G, NM_001072.3:c.861+25097T>G, NM_205862.1:c.60+25097T>G, rs58554624, NM_019078.1:c.867+5104T>G, NC_000002.11:g.234627608T>G, NP_009051.1:p.Leu48Val, NG_002601.2:g.134219T>G, NM_007120.2:c.142T>G, 2011425, rs2011425, NP_009051.1:p…
CFTR	rs202179988	C	T	7:117251703:C:T	7.49303e-05	1	2.80635e-05	1	2.86172e-05	1	0	NA	6.48677e-05	0.000114732	0	8.36e-05	1.49e-05	1	1.63e-05	0	5.87e-05	1	0	8e-04	0	PA166164956	rs202179988	PA109	CFTR	NC_000007.13:117251703	1	1	1	0	0	NP_000483.3:p.R1070W, 202179988, [GRCh37.p13]chr7:117251703, rs202179988, [GRCh38]chr7:117611649
ABCB1	rs2032582	A	C	7:87160618:A:C	0.548618	1	0.906917	1	0.591794	1	0.492705	1	0.538901	0.915172	0.561905	0.557	0.99	1	0.587	0.993	0.484	1	0.5726	0.9796	0.572	PA166157316	rs2032582	PA267	ABCB1	NC_000007.13:87160618	299	49	2	0	0	rs9641018, [GRCh37.p13]chr7:87160618, NP_000918.2:p.Ser893Ala, NC_000007.13:g.87160618A>T, rs2229106, NC_000007.14:g.87531302A>C, rs57135550, rs386553610, [GRCh38]chr7:87531302, NG_011513.1:g.186947T>G, NP_000918.2:p.Ser893Thr, NM_000927.4:c.2677T>A, 2032582, NG_011513.1:g.186947T>A, rs2032582, NM_000927.4:c.2677T>G, NC_000007.14:g.87531302A>T, NC_000007.13:g.87160618A>C, rs10228331, NP_000918.2:…
ABCB1	rs2032582	A	T	7:87160618:A:T	0.0207001	0.982579	0.00523187	0.964544	0.0393888	0.974951	0.110225	0.982067	0.02299	0.00356322	0.052381	0.0263	0.000238	0.402	0.0154	0.000153	0.093	0.971	0.0179	8e-04	0.0591	PA166157316	rs2032582	PA267	ABCB1	NC_000007.13:87160618	299	49	2	0	0	rs9641018, [GRCh37.p13]chr7:87160618, NP_000918.2:p.Ser893Ala, NC_000007.13:g.87160618A>T, rs2229106, NC_000007.14:g.87531302A>C, rs57135550, rs386553610, [GRCh38]chr7:87531302, NG_011513.1:g.186947T>G, NP_000918.2:p.Ser893Thr, NM_000927.4:c.2677T>A, 2032582, NG_011513.1:g.186947T>A, rs2032582, NM_000927.4:c.2677T>G, NC_000007.14:g.87531302A>T, NC_000007.13:g.87160618A>C, rs10228331, NP_000918.2:…
KIF6	rs20455	A	G	6:39325078:A:G	0.361068	0.991699	0.797932	0.990171	0.39836	0.99079	0.479405	0.982753	0.360504	0.805913	0.355792	0.378	0.888	0.985	0.397	0.881	0.243	0.98	0.3628	0.854	0.3343	PA166156905	rs20455	PA134920075	KIF6	NC_000006.11:39325078	17	5	2	0	0	20455, NC_000006.12:g.39357302A>G, XP_011512660.1:p.Trp719Arg, NM_001289021.1:c.1987T>C, XM_011514359.1:c.2155T>C, XM_005248905.1:c.2104T>C, NP_001275953.1:p.Trp170Arg, XM_011514358.1:c.2155T>C, NP_001275950.1:p.Trp663Arg, XM_011514357.1:c.2155T>C, XP_005248962.1:p.Trp702Arg, [GRCh37]chr6:39325078, NM_145027.4:c.2155T>C, XP_005248963.1:p.Trp663Arg, XP_011512662.1:p.Trp510Arg, NP_001275949.1:p.Trp…
CHRNB2	rs2072661	G	A	1:154548880:G:A	0.240934	0.994081	0.276508	0.990753	0.234643	0.993045	0.291105	0.995083	0.230944	0.274914	0.240566	0.248	0.283	0.99	0.246	0.281	0.203	0.99	0.2674	0.2821	0.2378	PA166153666	rs2072661	PA115	CHRNB2	NC_000001.10:154548880	7	1	1	0	0	NC_000001.10:g.154548880G>A, 2072661, rs2072661, NG_008027.1:g.13624G>A, [GRCh37]chr1:154548880, NM_000748.2:c.*472G>A, NC_000001.11:g.154576404G>A
TMEM43,XPC	rs2228001	G	T	3:14187449:G:T	0.587914	0.95212	0.714526	0.901201	0.662334	0.943954	0.607727	0.938614	0.60988	0.724873	0.698582	0.602	0.74	0.886	0.572	0.762	0.795	0.916	0.5954	0.7511	0.7176	PA166156345	rs2228001	PA134871907,PA37413	TMEM43,XPC	NC_000003.11:14187449	8	1	1	0	0	NG_011763.1:g.37724C>A, NP_001139241.1:p.Q902K, NM_001145769.1:c.2704C>A, rs60736379, rs2228001, 2228001, rs3729583, NC_000003.11:g.14187449G>T, NR_027299.1:n.2795C>A, rs17620623, [GRCh37]chr3:14187449, NC_000003.12:g.14145949G>T, NM_004628.4:c.2815C>A, rs17856505, NP_001139241.1:p.Gln902Lys, NP_004619.3:p.Gln939Lys
VDR	rs2228570	A	G	12:48272895:A:G	0.619883	1	0.780166	1	0.58899	1	0.603743	1	0.59273	0.784725	0.542453	0.619	0.817	1	0.648	0.802	0.422	1	0.6223	0.8109	0.5173	PA166154531	rs2228570	PA37301	VDR	NC_000012.11:48272895	9	1	1	0	0	rs2228570, rs10735810, NP_000367.1:p.M1T, XM_006719587.2:c.2T>C, rs57067622, NC_000012.11:g.48272895A>G, NM_001017536.1:c.152T>C, NC_000012.12:g.47879112A>G, XM_011538720.1:c.2T>C, 2228570, rs8179174, NP_001017536.1:p.Met51Thr, rs17881966, rs56641119, rs52811041, NP_001017535.1:p.Met1Thr, [GRCh37]chr12:48272895, rs117559231, NG_008731.1:g.30920T>C, XP_006719650.1:p.Met1Thr, NM_000376.2:c.2T>C, NM…
ABCG2	rs2231142	G	T	4:89052323:G:T	0.110126	0.999397	0.0300885	0.996285	0.153617	0.994631	0.325825	0.99506	0.105239	0.0289123	0.188679	0.126	0.00825	0.988	0.0747	0.0172	0.332	0.991	0.0944	0.0129	0.1412	PA166156544	rs2231142	PA390	ABCG2	NC_000004.11:89052323	107	20	2	0	2	NP_004818.2:p.Gln141Lys, XM_005263354.1:c.421C>A, rs28365035, rs3736117, XP_005263413.1:p.Gln141Lys, XM_005263355.1:c.421C>A, XM_005263356.2:c.421C>A, rs58973676, NP_001244315.1:p.Q141K, NM_004827.2:c.421C>A, NP_001244315.1:p.Gln141Lys, rs2231142, XP_011530722.1:p.Gln141Lys, XM_005263356.1:c.421C>A, XP_005263411.1:p.Gln141Lys, XM_005263354.2:c.421C>A, rs12721641, XM_011532420.1:c.421C>A, NC_00000…
EPHX1	rs2234922	A	G	1:226026406:A:G	0.197817	0.994866	0.33342	0.990829	0.138426	0.993671	0.134821	0.985572	0.199544	0.338792	0.107565	0.187	0.368	0.99	0.187	0.343	0.00421	0.986	0.164	0.3533	0.1427	PA166153680	rs2234922	PA27829	EPHX1	NC_000001.10:226026406	11	3	1	0	0	NP_000111.1:p.His139Arg, NP_001129490.1:p.His139Arg, NP_000111.1:p.H139R, XM_005273085.1:c.416A>G, XP_005273142.1:p.His139Arg, rs2234922, NG_009776.1:g.33610A>G, 2234922, NM_000120.3:c.416A>G, NM_001291163.1:c.416A>G, [GRCh37]chr1:226026406, NP_001278092.1:p.His139Arg, rs59975602, NC_000001.10:g.226026406A>G, NM_001136018.3:c.416A>G, NC_000001.11:g.225838705A>G
OPRD1	rs2236857	T	C	1:29161609:T:C	0.262313	0.985499	0.316461	0.97052	0.338797	0.981845	0.141168	0.954376	0.26748	0.313868	0.336879	0.263	0.329	0.967	0.294	0.386	0.403	0.982	0.2893	0.3411	0.3501	PA166179883	rs2236857	PA31942	OPRD1	NC_000001.10:29161609	6	1	1	0	0	[GRCh38]chr1:28835097, rs2236857, 2236857, [GRCh37.p13]chr1:29161609
CYP3A4	rs2242480	C	T	7:99361466:C:T	0.0942799	0.99947	0.727263	0.997837	0.347972	0.999043	0.353964	0.998239	0.0911978	0.738369	0.369668	0.118	0.874	0.995	0.103	0.874	0.671	0.998	0.0815	0.8502	0.3934	PA166157345	rs2242480	PA130	CYP3A4	NC_000007.13:99361466	78	12	2	0	0	NC_000007.13:g.99361466C>T, XM_011515842.1:c.1023+12G>A, NM_017460.5:c.1026+12G>A, rs17161804, rs72494459, [GRCh38]chr7:99763843, rs10364667, rs12721630, NG_008421.1:g.25343G>A, 2242480, rs2242480, rs9655766, NC_000007.14:g.99763843C>T, [GRCh37]chr7:99361466, rs59491337, NM_001202855.2:c.1023+12G>A, XM_011515841.1:c.1026+12G>A, rs28969389
CYP2B6	rs2279345	T	C	19:41515702:T:C	0.607124	0.90861	0.725301	0.865807	0.770877	0.892157	0.69803	0.841693	0.617793	0.754952	0.819149	0.62	0.749	0.852	0.653	0.783	0.986	0.116	NA	NA	NA	PA166155395	rs2279345	PA123	CYP2B6	NC_000019.9:41515702	6	1	1	0	0	XM_005258569.1:c.823-197T>C, rs28969412, [GRCh37]chr19:41515702, rs45631888, rs60560431, rs17713554, NM_000767.4:c.823-197T>C, XM_005258570.1:c.823-197T>C, XM_011526546.1:c.823-197T>C, XM_011526548.1:c.485-2501T>C, XM_011526550.1:c.365-2501T>C, NC_000019.10:g.41009797T>C, rs52823712, XM_005258571.1:c.365-2501T>C, rs111133571, rs41314922, XM_006723050.2:c.823-197T>C, XM_011526549.1:c.232-197T>C, N…
FDPS,PKLR	rs2297480	T	G	1:155279482:T:G	0.25662	0.992522	0.296181	0.979584	0.34439	0.989902	0.596385	0.966549	0.254486	0.29977	0.35967	0.272	0.302	0.977	0.221	0.299	0.583	0.984	0.2634	0.2821	0.3055	PA166153695	rs2297480	PA28075,PA33352	FDPS,PKLR	NC_000001.10:155279482	4	3	1	0	0	NM_001135822.1:c.-1-373T>G, NC_000001.11:g.155309691T>G, NC_000001.10:g.155279482T>G, [GRCh37]chr1:155279482, NM_002004.3:c.-1-98T>G, 2297480, XM_005244963.1:c.-22-352T>G, rs2297480, XM_005245266.1:c.-1000A>C, XM_005245266.3:c.-1000A>C, NM_001242825.1:c.-175+726T>G, XM_011509639.1:c.-1000A>C, XM_005244962.1:c.-1-373T>G, rs59477014, NM_001135821.1:c.-1-98T>G, NG_045218.1:g.5944T>G, NM_001242824.1:…
ADORA2A,ADORA2A-AS1	rs2298383	C	T	22:24825511:C:T	0.571405	0.967169	0.27319	0.976897	0.543238	0.970394	0.442599	0.964639	0.583615	0.281523	0.591017	0.561	0.206	0.977	0.568	0.221	0.596	0.967	NA	NA	NA	PA166156099	rs2298383	PA24584,PA165378332	ADORA2A,ADORA2A-AS1	NC_000022.10:24825511	6	3	1	0	0	[GRCh37.p13]chr22:24825511, NM_000675.5:c.-275+1797C>T, NR_103546.1:n.3906-3588C>T, 2298383, rs2298383, NM_001278500.1:c.-274-3588C>T, NC_000022.11:g.24429543C>T, NR_103543.1:n.185+1797C>T, NM_001278499.1:c.-275+1817C>T, NR_028484.2:n.2494G>A, rs59635240, NC_000022.10:g.24825511C>T, NR_103544.1:n.165+1817C>T
SLCO1B1	rs2306283	A	G	12:21329738:A:G	0.403061	0.999556	0.764923	0.998579	0.451439	0.999392	0.726423	0.999824	0.39961	0.770771	0.429929	0.404	0.848	0.998	0.412	0.835	0.423	0.999	0.4026	0.8177	0.4726	PA166154547	rs2306283	PA134865839	SLCO1B1	NC_000012.11:21329738	100	21	1	0	1	NP_006437.3:p.Asn130Asp, NG_011745.1:g.50611A>G, rs52832430, [GRCh38]chr12:21176804, NM_006446.4:c.388A>G, NC_000012.11:g.21329738A>G, NC_000012.12:g.21176804A>G, [GRCh37]chr12:21329738, NP_006437.3:p.N130D, rs2306283, rs17389242, rs60767041, 2306283
PRSS53,VKORC1	rs2359612	A	G	16:31103796:A:G	0.620203	0.999923	0.792466	0.997851	0.572282	0.999693	0.214309	0.999646	0.6305	0.79066	0.545991	0.6	0.836	0.997	0.599	0.827	0.453	1	NA	NA	NA	PA166155040	rs2359612	PA165450635,PA133787052	PRSS53,VKORC1	NC_000016.9:31103796	17	1	1	0	0	XM_005255568.1:c.367+308T>C, [GRCh37.p13]chr16:31103796, XR_950848.1:n.1071+837T>C, XM_011545945.1:c.174-1133T>C, NC_000016.9:g.31103796A>G, NG_011564.1:g.7481T>C, NM_206824.2:c.174-1133T>C, XM_011545943.1:c.367+308T>C, XM_011545944.1:c.283+837T>C, [GRCh38]chr16:31092475, NM_024006.5:c.283+837T>C, rs2359612, 2359612, NC_000016.10:g.31092475A>G, rs17884333, XR_243303.1:n.832+837T>C, NM_001311311.1…
XRCC1	rs25487	T	C	19:44055726:T:C	0.64268	0.998331	0.848277	0.998133	0.714063	0.997902	0.677433	0.99525	0.651832	0.854071	0.71934	0.641	0.895	0.998	0.649	0.912	0.779	0.996	NA	NA	NA	PA166155346	rs25487	PA369	XRCC1	NC_000019.9:44055726	31	4	1	0	0	rs57378728, rs17435395, 25487, [GRCh37]chr19:44055726, NP_006288.2:p.Q399R, rs25487, NG_033799.1:g.29005A>G, NC_000019.10:g.43551574T>C, NM_006297.2:c.1196A>G, rs11553658, NP_006288.2:p.Gln399Arg, NC_000019.9:g.44055726T>C, rs3817410, rs386493716
CFTR	rs267606723	G	T	7:117282505:G:T	9.63389e-06	1	0	NA	1.90781e-05	1	0	NA	NA	NA	NA	0	0	0	3.26e-05	0	0	0	NA	NA	NA	PA166157537	rs267606723	PA109	CFTR	NC_000007.13:117282505	2	1	1	0	0	NC_000007.13:g.117282505G>A, rs267606723, XM_011515753.1:c.3488G>T, XM_011515754.1:c.3488G>T, XP_011514054.1:p.Gly1274Val, XP_011514053.1:p.Gly1274Glu, XM_011515753.1:c.3488G>A, XM_011515754.1:c.3488G>A, [GRCh38]chr7:117642451, 267606723, NC_000007.13:g.117282505G>T, NC_000007.14:g.117642451G>T, XP_011514053.1:p.Gly1274Val, XP_011514054.1:p.Gly1274Glu, NM_000492.3:c.3731G>A, XM_011515752.1:c.3821…
CYP3A,CYP3A4	rs2740574	C	T	7:99382096:C:T	0.964422	0.998037	0.360654	0.994842	0.893926	0.997176	0.990438	0.973867	0.961568	0.35563	0.916076	0.97	0.212	0.991	0.973	0.214	0.94	0.993	0.9722	0.2345	0.8948	PA166157367	rs2740574	PA27114,PA130	CYP3A,CYP3A4	NC_000007.13:99382096	91	18	1	0	0	NG_008421.1:g.4713G>A, rs3176920, NC_000007.13:g.99382096C>T, XM_011515842.1:c.-392G>A, XM_011515841.1:c.-392G>A, [GRCh38]chr7:99784473, 2740574, rs2740574, NM_001202855.2:c.-392G>A, NM_017460.5:c.-392G>A, [GRCh37]chr7:99382096, NC_000007.14:g.99784473C>T, rs36231114, rs59393892
VKORC1	rs2884737	A	C	16:31105554:A:C	0.259478	0.996991	0.0441072	0.997822	0.176714	0.998102	0.0227981	0.973283	0.252416	0.0438049	0.181604	0.24	6e-05	0.983	0.303	0.000412	0.00136	0.964	NA	NA	NA	PA166155042	rs2884737	PA133787052	VKORC1	NC_000016.9:31105554	6	1	1	0	0	NG_011564.1:g.5723T>G, NM_024006.5:c.173+324T>G, XM_011545944.1:c.173+324T>G, XR_243303.1:n.822+324T>G, [GRCh37]chr16:31105554, XR_950848.1:n.961+324T>G, NM_206824.2:c.173+324T>G, XM_011545943.1:c.173+324T>G, rs2884737, 2884737, XM_011545945.1:c.173+324T>G, [GRCh38]chr16:31094233, NC_000016.9:g.31105554A>C, NM_001311311.1:c.173+324T>G, XM_005255568.1:c.173+324T>G, rs17882154, NC_000016.10:g.31094…
RYR1	rs28933397	C	T	19:38991294:C:T	7.49303e-06	1	3.60817e-05	1	0	NA	0	NA	6.48761e-05	0	0	0	4.43e-05	1	0	0	0	0	NA	NA	NA	PA166155482	rs28933397	PA34896	RYR1	NC_000019.9:38991294	10	1	1	0	0	NP_001036188.1:p.Arg2458Cys, XP_006723382.1:p.Arg2458Cys, XM_011527205.1:c.7372C>T, XM_006723317.1:c.7372C>T, NG_008866.1:g.71955C>T, NP_000531.2:p.R2458C, XM_011527204.1:c.7369C>T, XP_011525506.1:p.Arg2457Cys, rs28933397, [GRCh37]chr19:38991294, NP_000531.2:p.Arg2458Cys, NC_000019.9:g.38991294C>T, XP_011525507.1:p.Arg2458Cys, NC_000019.10:g.38500654C>T, NM_001042723.1:c.7372C>T, XP_006723380.1:p…
	rs2952768	T	C	2:208494234:T:C	0.345108	0.972545	0.306908	0.939458	0.41191	0.961361	0.364186	0.943932	0.359428	0.31054	0.437352	0.352	0.297	0.932	0.3	0.299	0.647	0.939	0.3539	0.2935	0.4092	PA166155692	rs2952768			NC_000002.11:208494234	4	2	1	0	0	rs74270034, NC_000002.12:g.207629510T>C, rs57113745, [GRCh37]chr2:208494234, rs2952768, 2952768, NC_000002.11:g.208494234T>C
CD3EAP,ERCC1,PPP1R13L	rs3212986	C	A	19:45912736:C:A	0.246695	0.999515	0.293408	0.995393	0.359087	0.999112	0.342104	0.999459	0.245295	0.29558	0.399527	0.268	0.299	0.995	0.261	0.353	0.543	1	NA	NA	NA	PA166155407	rs3212986	PA142672156,PA155,PA34195	CD3EAP,ERCC1,PPP1R13L	NC_000019.9:45912736	26	9	1	0	0	NG_015839.2:g.74351G>T, NP_001284519.1:p.Gln506Lys, NP_036231.1:p.Gln504Lys, NM_001166049.1:c.*197G>T, NC_000019.10:g.45409478C>A, [GRCh37]chr19:45912736, rs60333438, rs3212986, 3212986, XM_005258425.1:c.1516C>A, XM_005258638.1:c.*197G>T, NM_001297590.1:c.1516C>A, NP_001284519.1:p.Q506K, XP_005258482.1:p.Gln506Lys, rs386580934, NM_001983.3:c.*197G>T, NM_012099.1:c.1510C>A, NC_000019.9:g.45912736C…
CFTR	rs368505753	C	T	7:117149123:C:T	0.000115607	1	2.00454e-05	1	9.53907e-06	1	0	NA	0	0.000114732	0	0.000104	0	0	1.63e-05	0	0	0	NA	NA	NA	PA166164940	rs368505753	PA109	CFTR	NC_000007.13:117149123	1	1	1	0	0	NP_000483.3:p.P67L, [GRCh37.p13]chr7:117149123, 368505753, rs368505753, [GRCh38]chr7:117509069
PTGFR	rs3753380	T	C	1:78956432:T:C	0.710167	0.997345	0.947363	0.994991	0.76587	0.997099	0.704843	0.994552	0.691413	0.948106	0.780142	0.716	0.999	0.723	0.717	0.999	0.799	0.995	0.6759	0.9887	0.745	PA166153748	rs3753380	PA290	PTGFR	NC_000001.10:78956432	2	1	1	0	0	XR_426624.2:n.-227T>C, NM_001039585.1:c.-562T>C, 3753380, rs3753380, XM_006710781.2:c.-72-1925T>C, NC_000001.11:g.78490747T>C, NM_000959.3:c.-562T>C, XR_946715.1:n.-227T>C, rs17573497, [GRCh37]chr1:78956432, NC_000001.10:g.78956432T>C
CYP2C19	rs3758581	G	A	10:96602623:G:A	0.0631416	0.984232	0.0131182	0.916454	0.0421059	0.98345	0.032427	0.924411	0.0640244	0.0128529	0.0436321	0.0551	0.00392	0.712	0.0636	0.00527	0.0134	0.98	0.0686	0.0023	0.0346	PA166154033	rs3758581	PA124	CYP2C19	NC_000010.10:96602623	817	44	16	0	0	NM_000769.1:c.991A>G, NG_008384.2:g.85161A>G, NP_000760.1:p.Ile331Val, NC_000010.10:g.96602623G=, NM_000769.2:c.991A>G, rs58435136, NC_000010.11:g.94842866A>G, NP_000760.1:p.I331V, NG_008384.2:g.85161A=, rs17885635, [GRCh38]chr10:94842866, rs3758581, NM_000769.2:c.991A=, 3758581, NC_000010.10:g.96602623G>A, NM_000769.1:c.991A=, NP_000760.1:p.Ile331=, [GRCh37]chr10:96602623
OPRD1	rs3766951	T	C	1:29169559:T:C	0.327832	0.969064	0.397304	0.946567	0.394177	0.968576	0.227317	0.955015	0.334405	0.398356	0.378606	0.326	0.413	0.941	0.378	0.454	0.405	0.974	0.3588	0.4145	0.389	PA166183890	rs3766951	PA31942	OPRD1	NC_000001.11:28843047	2	1	1	0	0	[GRCh38]chr1:28843047, rs3766951, 3766951
SCN1A	rs3812718	C	T	2:166909544:C:T	0.541432	0.99932	0.349538	0.998442	0.456358	0.999052	0.554882	0.997974	0.550657	0.353936	0.465394	0.539	0.303	0.998	0.5	0.305	0.42	0.999	0.5408	0.3396	0.4452	PA166155715	rs3812718	PA301	SCN1A	NC_000002.11:166909544	25	4	3	0	0	rs3812718, XM_011511599.1:c.603-91G>A, XM_011511603.1:c.603-91G>A, NM_006920.4:c.603-91G>A, XR_922981.1:n.787-91G>A, NC_000002.11:g.166909544C>T, NG_011906.1:g.25606G>A, XM_011511604.1:c.603-91G>A, XM_011511598.1:c.603-91G>A, NM_001165964.1:c.603-91G>A, NC_000002.12:g.166053034C>T, rs57229005, AB093548.1:c.603-91G>A, XM_011511602.1:c.603-91G>A, 3812718, XM_011511606.1:c.603-91G>A, NM_001202435.1:…
UGT1A10,UGT1A8,UGT1A9	rs3832043	AT	A	2:234580453:AT:A	0.622265	0.956665	0.540602	0.929299	0.484987	0.961445	0.436985	0.943482	NA	NA	NA	0.593	0.529	0.923	0.59	0.522	0.284	0.962	0.6034	0.5363	0.4957	PA166155718	rs3832043	PA37174,PA37183,PA419	UGT1A10,UGT1A8,UGT1A9	NC_000002.11:234580454	13	4	1	0	0	NM_021027.2:c.-127delT, NC_000002.11:g.234580454delT, rs57111427, rs67695772, rs67695773, NM_019075.2:c.855+34431delT, NM_019076.4:c.855+53246del, rs150487502, rs35426722, NM_021027.2:c.-127del, NM_019076.4:c.855+53246delT, NG_002601.2:g.87065delT, rs371526135, XR_241241.1:n.-41delT, NC_000002.12:g.233671808delT, 3832043, rs3832043, NM_019075.2:c.855+34431del, [GRCh38]chr2:233671808, [GRCh37]chr2…
FCGR3A	rs396991	A	C	1:161514542:A:C	0.343373	0.995921	0.338882	0.991985	0.291602	0.993953	0.360775	0.994096	0.333639	0.329627	0.27791	0.321	0.343	0.991	0.374	0.367	0.117	0.986	NA	NA	NA	PA166153571	rs396991	PA28065	FCGR3A	NC_000001.10:161514542	26	8	2	0	0	NG_009066.1:g.10872T>G, NM_001127595.1:c.526T>G, 396991, rs2229097, NM_001127592.1:c.631T>G, NP_001121067.1:p.Phe176Val, NC_000001.10:g.161514542A>C, NM_000569.6:c.634T>G, NM_001127593.1:c.526T>G, NP_000560.5:p.Phe212Val, rs3171040, rs61228128, [GRCh37.p13]chr1:161514542, NP_000560.5:p.F212V, NP_001121068.1:p.Phe175Val, rs396991, NM_001127596.1:c.523T>G, rs17857127, rs4151086, XM_011509293.1:c.42…
CFTR	rs397508442	C	T	7:117243762:C:T	2.14086e-05	1	1.60363e-05	1	9.53907e-06	1	5.97943e-05	1	6.48004e-05	0	0	4.18e-05	9.92e-06	1	0	0	2.93e-05	1	NA	NA	NA	PA166164949	rs397508442	PA109	CFTR	NC_000007.13:117243762	2	1	1	0	0	[GRCh38]chr7:117603708, rs397508442, NP_000483.3:p.S945L, 397508442, [GRCh37.p13]chr7:117243762
UGT1A1,UGT1A10,UGT1A3,UGT1A4,UGT1A5,UGT1A6,UGT1A7,UGT1A8,UGT1A9	rs4148323	G	A	2:234669144:G:A	0.00134521	0.974254	0.000654822	0.989885	0.0131555	0.993411	0.0856956	0.98951	0.00233312	0.000458821	0.0224057	0.00347	2.82e-06	0.0165	0.000803	0.000144	0.039	0.996	0.007	8e-04	0.0115	PA166155721	rs4148323	PA420,PA37174,PA37178,PA37179,PA37180,PA37181,PA37182,PA37183,PA419	UGT1A1,UGT1A10,UGT1A3,UGT1A4,UGT1A5,UGT1A6,UGT1A7,UGT1A8,UGT1A9	NC_000002.11:234669144	81	8	3	0	1	XR_241240.1:n.1023-6536G>A, XR_241239.1:n.233G>A, NP_000454.1:p.G71R, rs4148323, 4148323, NM_019076.4:c.856-6536G>A, NG_033238.1:g.5226G>A, XR_241238.1:n.924-6536G>A, NP_000454.1:p.Gly71Arg, [GRCh37]chr2:234669144, NC_000002.11:g.234669144G>A, NM_019075.2:c.856-6536G>A, NM_007120.2:c.868-6536G>A, XR_241241.1:n.942-6536G>A, NC_000002.12:g.233760498G>A, NM_021027.2:c.856-6536G>A, NM_001072.3:c.862-…
SLCO1B1	rs4149015	G	A	12:21283322:G:A	0.0606433	0.93474	0.0123676	0.89389	0.0387237	0.92532	0.102942	0.938628	0.0732277	0.0139048	0.0379147	0.0521	0.00321	0.758	0.0652	0.00355	0.000917	0.37	0.0646	0.0068	0.0375	PA166154574	rs4149015	PA134865839	SLCO1B1	NC_000012.11:21283322	8	2	1	0	0	NM_006446.4:c.-910G>A, NG_011745.1:g.4195G>A, rs4149015, NC_000012.12:g.21130388G>A, 4149015, [GRCh38]chr12:21130388, NC_000012.11:g.21283322G>A, [GRCh37]chr12:21283322
SLCO1B1	rs4149056	T	C	12:21331549:T:C	0.157192	0.999786	0.0301884	0.998236	0.124231	0.999629	0.124872	0.991115	0.17626	0.0329506	0.111111	0.138	0.00535	0.992	0.163	0.00371	0.0864	0.999	0.161	0.0136	0.134	PA166154579	rs4149056	PA134865839	SLCO1B1	NC_000012.11:21331549	189	35	15	3	9	[GRCh38]chr12:21178615, NC_000012.12:g.21178615T>C, NM_006446.4:c.521T>C, NP_006437.3:p.Val174Ala, NC_000012.11:g.21331549T>C, rs4149056, 4149056, rs52816141, [GRCh37]chr12:21331549, NP_006437.3:p.V174A, rs60037639, NG_011745.1:g.52422T>C
NEDD4L	rs4149601	G	A	18:55816791:G:A	0.336012	0.978026	0.345251	0.982439	0.232601	0.982909	0.216845	0.975984	0.331404	0.339438	0.201651	0.313	0.353	0.983	0.342	0.379	0.00517	0.887	NA	NA	NA	PA166155293	rs4149601	PA31534	NEDD4L	NC_000018.9:55816791	12	2	1	0	0	NM_001144965.1:c.-326G>A, XM_005266666.1:c.49-16229G>A, XM_005266668.1:c.-326G>A, NP_001138440.1:p.Q8Q, [GRCh37]chr18:55816791, NP_001138441.1:p.Gln8=, NM_001144968.1:c.24G>A, XM_006722426.2:c.49-16229G>A, NM_001144969.1:c.24G>A, NM_001243960.1:c.49-16229G>A, NM_015277.5:c.49-16229G>A, NG_029954.1:g.110182G>A, XM_006722428.2:c.49-16229G>A, rs4149601, XP_011524189.1:p.Gln8=, 4149601, NM_001144971.…
EGF	rs4444903	A	G	4:110834110:A:G	0.404365	0.998547	0.69894	0.994549	0.535867	0.997985	0.680804	0.994096	0.409516	0.698758	0.554245	0.416	0.762	0.993	0.427	0.766	0.667	0.997	0.3907	0.7617	0.5807	PA166156588	rs4444903	PA27664	EGF	NC_000004.11:110834110	5	1	1	0	0	NC_000004.12:g.109912954A>G, NM_001178131.2:c.-382A>G, XM_005262798.2:c.-382A>G, 4444903, XM_005262797.2:c.-382A>G, rs4444903, XM_005262802.2:c.-382A>G, XM_005262802.1:c.-382A>G, XM_005262796.2:c.-382A>G, XM_005262801.1:c.-382A>G, NM_001178130.2:c.-382A>G, XM_005262800.1:c.-382A>G, XM_011531708.1:c.-382A>G, NC_000004.11:g.110834110A>G, XM_011531709.1:c.-382A>G, NG_011441.1:g.5071A>G, XM_006714124…
CYP19A1	rs4646	A	C	15:51502844:A:C	0.725957	0.916834	0.686098	0.929885	0.575124	0.925568	0.663439	0.897441	0.747368	0.687284	0.521277	0.716	0.679	0.932	0.717	0.717	0.26	0.883	NA	NA	NA	PA166154836	rs4646	PA27091	CYP19A1	NC_000015.9:51502844	7	2	1	0	0	NM_000103.3:c.*161T>G, rs58335330, NC_000015.10:g.51210647A>C, NC_000015.9:g.51502844A>C, XM_005254192.1:c.*161T>G, NM_031226.2:c.*161T>G, XM_005254190.1:c.*161T>G, XM_005254191.1:c.*161T>G, [GRCh37]chr15:51502844, rs16964193, rs4646, XR_932222.1:n.99-67336A>C, rs3191019, 4646, NG_007982.1:g.132952T>G
ATIC	rs4673993	T	C	2:216212339:T:C	0.326336	0.999858	0.124088	0.999298	0.313897	0.999905	0.384153	0.999726	0.322444	0.121665	0.340426	0.327	0.0783	0.999	0.32	0.0827	0.366	1	0.3131	0.0953	0.3069	PA166155733	rs4673993	PA25094	ATIC	NC_000002.11:216212339	4	1	1	0	0	rs58608144, NM_004044.6:c.1503+675T>C, NC_000002.11:g.216212339T>C, rs4673993, NC_000002.12:g.215347616T>C, NG_013002.1:g.40661T>C, rs17448559, 4673993, [GRCh37]chr2:216212339
COMT	rs4680	G	A	22:19951271:G:A	0.51834	0.995132	0.305255	0.994591	0.413731	0.994543	0.265103	0.98861	0.522065	0.311175	0.394799	0.504	0.26	0.994	0.483	0.269	0.314	0.993	NA	NA	NA	PA166156024	rs4680	PA117	COMT	NC_000022.10:19951271	106	21	2	0	0	XP_005261286.1:p.Val158Met, rs1131157, XM_005261229.1:c.472G>A, rs2070104, NP_000745.1:p.Val158Met, NP_001128634.1:p.Val158Met, XM_011529885.1:c.586G>A, XM_011529887.1:c.472G>A, XM_011529890.1:c.472G>A, XP_011528190.1:p.Val158Met, rs17849308, rs4680, XP_011528187.1:p.Val196Met, XP_011528189.1:p.Val158Met, XP_011528191.1:p.Val158Met, XM_011529891.1:c.472G>A, NM_000754.3:c.472G>A, XP_011528193.1:p.…
COQ2	rs4693075	G	C	4:84192168:G:C	0.616809	0.998098	0.546812	0.997181	0.609746	0.998661	0.820473	0.998495	0.630706	0.545455	0.618483	0.633	0.527	0.997	NA	NA	NA	NA	0.6461	0.5507	0.5749	PA166156593	rs4693075	PA142672084	COQ2	NC_000004.11:84192168	3	1	1	0	0	XM_011531860.1:c.779-1022C>G, XM_005262926.1:c.425-1022C>G, XM_011531859.1:c.779-1022C>G, XM_011531863.1:c.779-1022C>G, NM_015697.7:c.779-1022C>G, XM_011531856.1:c.779-1022C>G, [GRCh37]chr4:84192168, XM_011531865.1:c.779-1022C>G, NG_015825.1:g.18900C>G, NC_000004.11:g.84192168G>C, XM_011531867.1:c.425-1022C>G, rs4693075, rs58141687, 4693075, XM_011531855.1:c.779-1022C>G, XM_011531861.1:c.779-1022…
FKBP5	rs4713916	A	G	6:35669983:A:G	0.707548	0.998708	0.897628	0.995767	0.731946	0.997642	0.735684	0.997753	0.708747	0.897675	0.740566	0.696	0.94	0.993	0.697	0.941	0.72	0.995	0.6829	0.9425	0.7392	PA166157104	rs4713916	PA28162	FKBP5	NC_000006.11:35669983	4	2	1	0	0	NM_001145775.2:c.-20+18122T>C, 4713916, rs4713916, rs35464630, NC_000006.11:g.35669983A>G, rs17230143, NC_000006.12:g.35702206A>G, NG_012645.2:g.31378T>C, [GRCh37]chr6:35669983, rs9470083
CYP2B6	rs4803419	C	T	19:41512792:C:T	0.305949	0.972684	0.112428	0.947949	0.386692	0.973612	0.390898	0.96324	0.325884	0.113741	0.455083	0.322	0.0651	0.916	0.31	0.0633	0.623	0.968	NA	NA	NA	PA166155420	rs4803419	PA123	CYP2B6	NC_000019.9:41512792	11	1	1	0	0	XM_011526546.1:c.485-18C>T, XM_011526549.1:c.-75-50C>T, rs4803419, NC_000019.9:g.41512792C>T, NG_007929.1:g.20589C>T, XM_011526550.1:c.364+2441C>T, XM_005258569.1:c.485-18C>T, XM_006723050.2:c.485-18C>T, rs60830962, XM_011526547.1:c.485-18C>T, XM_005258571.1:c.364+2441C>T, NC_000019.10:g.41006887C>T, XM_011526548.1:c.484+2441C>T, XM_005258569.3:c.485-18C>T, NM_000767.4:c.485-18C>T, 4803419, [GRCh…
SOD2	rs4880	A	G	6:160113872:A:G	0.498529	0.998155	0.424079	0.997277	0.564887	0.998716	0.164411	0.998743	0.514405	0.421799	0.608491	0.501	0.407	0.997	0.479	0.43	0.749	0.999	0.4662	0.4236	0.5836	PA166156900	rs4880	PA36017	SOD2	NC_000006.11:160113872	11	5	1	0	0	NM_000636.2:c.47T>C, rs386596107, NP_001019637.1:p.Val16Ala, NM_001024466.1:c.47T>C, 4880, NC_000006.11:g.160113872A>G, NC_000006.12:g.159692840A>G, rs17405198, NP_000627.2:p.Val16Ala, rs116851270, rs4880, NP_000627.2:p.V16A, NG_008729.1:g.5482T>C, rs11551083, rs17362379, rs17856520, NM_001024465.1:c.47T>C, rs3205539, rs1799725, [GRCh37]chr6:160113872, rs1141717, NP_001019636.1:p.Val16Ala
MC4R	rs489693	C	A	18:57882787:C:A	0.319973	0.998185	0.465605	0.996531	0.250129	0.998303	0.210163	0.995068	0.298817	0.457268	0.215802	0.306	0.501	0.996	0.305	0.56	0.0715	0.997	NA	NA	NA	PA166155269	rs489693	PA30676	MC4R	NC_000018.9:57882787	5	1	1	0	0	489693, rs489693, NC_000018.10:g.60215554C>A, [GRCh37]chr18:57882787, rs1673474, NC_000018.9:g.57882787C>A
CYP2C9	rs4917639	A	C	10:96725535:A:C	0.188214	0.926452	0.211306	0.942469	0.153019	0.940776	0.104649	0.936858	0.184378	0.2133	0.139151	0.178	0.219	0.945	0.223	0.192	0.0156	0.875	0.1978	0.2088	0.1513	PA166154066	rs4917639	PA126	CYP2C9	NC_000010.10:96725535	3	1	1	0	0	NG_008385.1:g.32121A>C, rs4917639, 4917639, NC_000010.11:g.94965778A>C, rs17429632, NM_000771.3:c.820-6326A>C, rs56870279, [GRCh37]chr10:96725535, NC_000010.10:g.96725535A>C, XM_005269575.1:c.820-6326A>C
ADD1	rs4961	G	T	4:2906707:G:T	0.193781	0.995349	0.0800755	0.996355	0.182916	0.997045	0.427955	0.998074	0.186347	0.07902	0.20331	0.209	0.0512	0.997	0.183	0.0558	0.218	0.999	0.2048	0.0492	0.1744	PA166156480	rs4961	PA31	ADD1	NC_000004.11:2906707	19	4	1	0	0	NC_000004.11:g.2906707G>T, XP_005247992.1:p.Gly460Trp, NG_012037.1:g.66124G>T, XM_005247937.1:c.1378G>T, XM_005247936.1:c.1378G>T, XM_005247938.1:c.1378G>T, XP_005247995.1:p.Gly460Trp, NM_014189.3:c.1378G>T, NP_054909.2:p.Gly460Trp, rs113752720, NP_001273574.1:p.Gly460Trp, 4961, NP_001110.2:p.Gly460Trp, XP_005247990.1:p.Gly460Trp, NM_176801.2:c.1378G>T, XP_005247991.1:p.Gly460Trp, NP_001110.2:p.G…
OPRM1	rs510769	C	T	6:154362019:C:T	0.258874	0.999123	0.243842	0.998917	0.311739	0.999068	0.148189	0.997897	0.263346	0.247695	0.341608	0.255	0.241	0.999	0.217	0.252	0.493	0.999	0.2396	0.2345	0.3372	PA166156924	rs510769	PA31945	OPRM1	NC_000006.11:154362019	10	3	1	0	0	rs386597658, XR_245535.1:n.476+1050C>T, XM_006715497.2:c.476+1050C>T, NM_001285523.1:c.290+1050C>T, rs61175746, NM_001145281.2:c.47+30325C>T, NR_104349.1:n.424+1050C>T, XM_005267002.1:c.476+1050C>T, rs510769, NM_001008504.3:c.290+1050C>T, [GRCh37]chr6:154362019, NM_001145279.3:c.569+1050C>T, rs3778144, NM_001145284.3:c.290+1050C>T, NR_104350.1:n.424+1050C>T, NC_000006.12:g.154040884C>T, NC_000006…
ABCC8,KCNJ11	rs5219	T	C	11:17409572:T:C	0.638108	0.999887	0.933068	0.99961	0.656775	0.999907	0.669542	0.999741	0.636866	0.935172	0.60545	0.648	0.999	0.961	0.644	1	0.589	1	0.6471	0.9766	0.7075	PA166154256	rs5219	PA24395,PA217	ABCC8,KCNJ11	NC_000011.9:17409572	16	5	1	0	0	NC_000011.9:g.17409572T>C, rs386597997, XR_930867.1:n.225A>G, rs80356607, NM_001166290.1:c.-16-179A>G, XM_005252910.1:c.67A>G, rs117591309, NC_000011.10:g.17388025T>C, rs193929332, rs5219, [GRCh37]chr11:17409572, NG_012446.1:g.5635A>G, NM_000525.3:c.67A>G, rs57819118, XM_006718226.2:c.-16-179A>G, XP_005252967.1:p.Lys23Glu, NP_000516.3:p.Lys23Glu, 5219, NP_000516.3:p.K23E
CDCA3,GNB3,USP5	rs5443	C	T	12:6954875:C:T	0.306629	0.987586	0.739969	0.989351	0.389359	0.991508	0.544114	0.988223	0.295844	0.737351	0.382075	0.318	0.834	0.986	0.338	0.829	0.355	0.994	NA	NA	NA	PA166154486	rs5443	PA26276,PA176,PA37253	CDCA3,GNB3,USP5	NC_000012.11:6954875	33	15	1	0	0	NC_000012.11:g.6954875C>T, rs6489738, NG_009100.1:g.10501C>T, XM_005277753.1:c.702-6C>T, 5443, XP_011519255.1:p.Ser275=, NP_001284500.1:p.S274S, XM_011521029.1:c.*2036G>A, XP_005253736.1:p.Ser275=, rs57419337, NP_002066.1:p.Ser275=, XP_005253737.1:p.Ser274=, rs3138516, XP_005277809.1:p.Ser274=, XM_011520953.1:c.825C>T, XP_011519256.1:p.Ser274=, XM_005253680.1:c.822C>T, NM_001297571.1:c.822C>T, NW…
CHRNA3,CHRNA5	rs578776	G	A	15:78888400:G:A	0.279737	0.998459	0.537307	0.998212	0.547172	0.999159	0.717943	0.998292	0.276422	0.538293	0.597877	0.319	0.585	0.998	0.279	0.622	0.997	0.967	NA	NA	NA	PA166154840	rs578776	PA113,PA26491	CHRNA3,CHRNA5	NC_000015.9:78888400	11	3	1	0	0	XM_006720382.1:c.*546C>T, rs578776, NG_023328.1:g.35539G>A, NR_046313.1:n.2083+482C>T, rs57549958, [GRCh37]chr15:78888400, NM_000743.4:c.*546C>T, rs386599954, NG_016143.1:g.30238C>T, 578776, NM_001166694.1:c.1390-2867C>T, NC_000015.9:g.78888400G>A, NC_000015.10:g.78596058G>A, XM_011521173.1:c.*546C>T
F5	rs6025	T	C	1:169519049:T:C	0.972575	0.994991	0.995437	0.994938	0.991345	0.987378	0.998068	0.978028	0.974909	0.995525	0.988208	0.976	1	0.696	0.985	1	1	0.985	0.9881	1	0.9899	PA166153554	rs6025	PA159	F5	NC_000001.10:169519049	6	1	1	0	0	6025, NP_000121.2:p.R534Q, rs6025, NC_000001.11:g.169549811C>T, NG_011806.1:g.41721G=, rs60031897, NC_000001.10:g.169519049T=, [GRCh37]chr1:169519049, NM_000130.4:c.1601G>A, NP_000121.2:p.Arg534Gln, rs1801711, NC_000001.10:g.169519049T>C, NM_000130.4:c.1601G=, NC_000001.11:g.169549811C=, NP_000121.2:p.Arg534=, NG_011806.1:g.41721G>A
GP1BA	rs6065	C	T	17:4836381:C:T	0.079824	0.99533	0.22135	0.989747	0.132233	0.991965	0.0566335	0.995163	0.0776119	0.231256	0.137972	0.104	0.248	0.989	0.105	0.22	0.153	0.99	NA	NA	NA	PA166155153	rs6065	PA178	GP1BA	NC_000017.10:4836381	2	1	1	0	0	6065, [GRCh37]chr17:4836381, rs6065, rs61370736, NP_000164.5:p.T161M, NM_000173.6:c.482C>T, NC_000017.11:g.4933086C>T, NC_000017.10:g.4836381C>T, XP_005256668.1:p.Thr190Met, NG_008767.2:g.5792C>T, XM_005256611.1:c.569C>T, NM_000173.5:c.482C>T, NP_000164.5:p.Thr161Met
PRSS53,VKORC1	rs61742245	C	A	16:31105945:C:A	0.000984461	0.986981	0.000160844	0.905755	0.00112784	0.986464	0.00018997	0.952736	0.000453838	0.00011489	0.00117925	1.07e-05	0.000195	0.914	0.000397	0.0098	0	0	NA	NA	NA	PA166155134	rs61742245	PA165450635,PA133787052	PRSS53,VKORC1	NC_000016.9:31105945	6	2	1	0	0	NP_001298240.1:p.Asp36Tyr, NC_000016.9:g.31105945C>A, XP_011544247.1:p.Asp36Tyr, XP_011544246.1:p.Asp36Tyr, XP_011544245.1:p.Asp36Tyr, XR_950848.1:n.894G>T, 61742245, rs61742245, XM_005255568.1:c.106G>T, NG_011564.1:g.5332G>T, NM_206824.2:c.106G>T, XR_243303.1:n.755G>T, NM_024006.5:c.106G>T, NM_001311311.1:c.106G>T, XM_011545945.1:c.106G>T, rs104894543, [GRCh37]chr16:31105945, NM_024006.4:c.106G>…
UGT2B10	rs61750900	G	T	4:69681936:G:T	0.0940002	0.98294	0.0465652	0.924331	0.06411	0.980064	0.0104983	0.771362	0.0872025	0.0443271	0.049763	0.0955	0.0354	0.892	0.099	0.0624	0.000563	0.433	0.0915	0.0356	0.072	PA166156690	rs61750900	PA37186	UGT2B10	NC_000004.11:69681936	6	1	1	0	0	NM_001290091.1:c.-27+46G>T, NC_000004.11:g.69681936G>T, NM_001075.5:c.199G>T, rs144647471, NT_167250.2:g.392237G>T, [GRCh37]chr4:69681936, NP_001066.1:p.Asp67Tyr, 61750900, NM_001144767.2:c.199G>T, NT_167250.1:g.394187G>T, NC_000004.12:g.68816218G>T, NP_001066.1:p.D67Y, NP_001138239.1:p.Asp67Tyr, rs61750900
HTR1A	rs6295	C	G	5:63258565:C:G	0.490634	0.964834	0.43117	0.951829	0.461765	0.965502	0.711051	0.933174	0.494024	0.439889	0.466746	0.509	0.413	0.948	0.51	0.413	0.383	0.974	0.4583	0.4304	0.5043	PA166156708	rs6295	PA192	HTR1A	NC_000005.9:63258565	17	5	1	0	0	6295, [GRCh37]chr5:63258565, NG_032816.1:g.4555G>C, NC_000005.9:g.63258565C>G, rs6295, NC_000005.10:g.63962738C>G, NM_000524.3:c.-1019G>C
RYR1	rs63749869	G	A	19:39071080:G:A	0	NA	0	NA	9.53907e-06	1	0	NA	NA	NA	NA	0	0	0	1.62e-05	0	0	0	NA	NA	NA	PA166155516	rs63749869	PA34896	RYR1	NC_000019.9:39071080	5	1	1	0	0	XP_006723382.1:p.Arg4850His, XP_006723380.1:p.Arg4855His, NC_000019.9:g.39071080G>A, XM_011527204.1:c.14579G>A, NP_000531.2:p.R4861H, NC_000019.10:g.38580440G>A, NM_000540.2:c.14582G>A, NP_000531.2:p.Arg4861His, XM_006723319.1:c.14549G>A, 63749869, XP_011525506.1:p.Arg4860His, NG_008866.1:g.151741G>A, XP_011525507.1:p.Arg4832His, [GRCh37]chr19:39071080, NM_001042723.1:c.14567G>A, rs63749869, XM_0…
TANC1	rs6432512	C	T	2:159899913:C:T	0.0267142	0.916392	0.278751	0.891472	0.137312	0.935949	0.169501	0.883907	0.0303502	0.29302	0.176887	0.0444	0.333	0.883	0.0334	0.328	0.266	0.941	0.0417	0.3268	0.1643	PA166155744	rs6432512	PA142670838	TANC1	NC_000002.11:159899913	1	1	1	0	0	XM_011512052.1:c.-59C>T, XM_011512055.1:c.-15-22495C>T, XM_006712812.2:c.-15-22495C>T, XM_006712810.2:c.-15-22495C>T, NM_001145909.1:c.-15-22495C>T, rs6432512, 6432512, [GRCh37]chr2:159899913, XM_011512048.1:c.4-22495C>T, NC_000002.12:g.159043401C>T, NM_033394.2:c.-15-22495C>T, XM_011512053.1:c.-15-22495C>T, XM_011512051.1:c.-15-22495C>T, NC_000002.11:g.159899913C>T, XM_011512058.1:c.-15-22495C>T
APOA5	rs662799	G	A	11:116663707:G:A	0.934683	0.997591	0.877913	0.992869	0.864022	0.99848	0.726335	0.997616	0.931072	0.879077	0.849057	0.923	0.868	0.992	0.941	0.815	0.738	0.999	0.9165	0.8843	0.853	PA166154293	rs662799	PA24888	APOA5	NC_000011.9:116663707	8	1	1	0	0	[GRCh37]chr11:116663707, NC_000011.10:g.116792991G>A, NC_000011.9:g.116663707G>A, NG_015894.1:g.4430C>T, 662799, rs60708336, NM_052968.4:c.-644C>T, NM_001166598.1:c.-620C>T, rs3809039, rs662799
ALDH2	rs671	G	A	12:112241766:G:A	0.000134794	0.972194	0.000292656	0.989898	0.000709477	0.982831	0.121653	0.992752	0	0.000230097	0.00117925	1.38e-07	0.000355	0.99	0	1.06e-06	0.00222	0.983	0	0.0015	0.0029	PA166154482	rs671	PA24696	ALDH2	NC_000012.11:112241766	9	3	1	0	0	NP_001191818.1:p.Glu457Lys, [GRCh37]chr12:112241766, rs4986830, NM_000690.3:c.1510G>A, NM_001204889.1:c.1369G>A, NP_000681.2:p.E504K, ALDH2*2, 671, rs4134524, rs60823674, NG_012250.1:g.42421G>A, rs671, NC_000012.11:g.112241766G>A, NC_000012.12:g.111803962G>A, NP_000681.2:p.Glu504Lys, rs2230021
OPRD1	rs678849	C	T	1:29145188:C:T	0.535617	0.990423	0.250574	0.991842	0.369686	0.991209	0.570567	0.976527	0.55245	0.242567	0.366745	0.523	0.189	0.991	0.482	0.194	0.225	0.983	0.5129	0.2156	0.3487	PA166175994	rs678849	PA31942	OPRD1	NC_000001.10:29145188	12	3	1	0	0	678849, [GRCh37.p13]chr1:29145188, rs678849
	rs6977820	T	C	7:154072020:T:C	0.723713	0.996419	0.257517	0.998926	0.724774	0.996812	0.78417	0.998808	0.741332	0.257726	0.726415	0.729	0.152	0.999	0.69	0.154	0.933	0.999	0.6928	0.1755	0.7478	PA166157426	rs6977820			NC_000007.13:154072020	1	1	1	0	0	NC_000007.14:g.154374935T>C, rs6977820, XM_011515865.1:c.52-71279T>C, rs57278084, 6977820, NG_033878.1:g.492602T>C, NM_001290252.1:c.57+69384T>C, NC_000007.13:g.154072020T>C, NM_001290253.1:c.244-71279T>C, NM_130797.3:c.244-71279T>C, NM_001039350.2:c.52-71279T>C, NM_001936.4:c.57+69384T>C, [GRCh37]chr7:154072020
COL22A1	rs6988229	C	T	8:139884509:C:T	0.199774	0.983979	0.518065	0.984431	0.205389	0.98353	0.0426365	0.976143	0.203622	0.503454	0.185579	0.201	0.583	0.983	0.178	0.49	0.176	0.983	0.1928	0.5968	0.1844	PA166157622	rs6988229	PA134914705	COL22A1	NC_000008.10:139884509	1	1	1	0	0	NM_152888.2:c.658+5484G>A, XM_011516891.1:c.658+5484G>A, XM_011516883.1:c.658+5484G>A, NC_000008.11:g.138872266C>T, [GRCh37]chr8:139884509, XM_011516885.1:c.658+5484G>A, rs6988229, 6988229, XM_011516886.1:c.571+5484G>A, XM_011516888.1:c.658+5484G>A, rs60236715, XM_011516884.1:c.658+5484G>A, XM_005250810.1:c.658+5484G>A, NC_000008.10:g.139884509C>T
CYP2C9	rs7089580	A	T	10:96705223:A:T	0.208524	0.909863	0.190129	0.91789	0.138048	0.921583	0.0306097	0.825737	0.227556	0.178571	0.0981087	0.195	0.189	0.918	0.209	0.171	0.000757	0.198	0.2217	0.2057	0.1182	PA166154078	rs7089580	PA126	CYP2C9	NC_000010.10:96705223	5	1	1	0	0	NG_008385.1:g.11809A>T, rs58626010, NC_000010.10:g.96705223A>T, NM_000771.3:c.482-2313A>T, 7089580, rs7089580, XM_005269575.1:c.482-2313A>T, rs111172059, [GRCh37]chr10:96705223, NC_000010.11:g.94945466A>T
DYNC2H1	rs716274	A	G	11:103418158:A:G	0.573402	0.991849	0.444492	0.993355	0.416419	0.994074	0.332182	0.986669	0.555063	0.448423	0.372642	0.556	0.42	0.994	0.599	0.41	0.0945	0.99	0.5934	0.4319	0.4049	PA166154297	rs716274	PA27433	DYNC2H1	NC_000011.9:103418158	1	1	1	0	0	716274, NC_000011.9:g.103418158A>G, [GRCh37]chr11:103418158, rs57544138, rs56628356, rs716274, NC_000011.10:g.103547430A>G
VKORC1	rs7196161	G	A	16:31110981:G:A	0.624447	0.98389	0.538218	0.978568	0.548482	0.9872	0.212026	0.986696	0.635291	0.540762	0.541766	0.605	0.523	0.977	0.608	0.518	0.452	0.992	NA	NA	NA	PA166155079	rs7196161	PA133787052	VKORC1	NC_000016.9:31110981	7	1	1	0	0	[GRCh38]chr16:31099660, rs7196161, NG_011564.1:g.296C>T, 7196161, NC_000016.10:g.31099660G>A, NC_000016.9:g.31110981G>A, rs17882285, VKORC1 381T>C on AY587020, [GRCh37.p13]chr16:31110981
ITPA	rs7270101	A	C	20:3193893:A:C	0.120539	0.936709	0.0742266	0.872065	0.0879777	0.941095	0.0115816	0.847007	0.126071	0.0724621	0.0660377	0.119	0.0641	0.843	0.142	0.0515	0.000469	0.0506	NA	NA	NA	PA166155964	rs7270101	PA29973	ITPA	NC_000020.10:3193893	16	3	2	0	0	XM_006723564.2:c.124+21A>C, XM_011529235.1:c.124+21A>C, XM_011529234.1:c.124+21A>C, NM_001267623.1:c.67-738A>C, NR_052001.1:n.49-11A>C, NM_181493.2:c.73+21A>C, XM_006723565.2:c.67-738A>C, NR_052000.1:n.224+21A>C, NR_052002.1:n.316+21A>C, NC_000020.10:g.3193893A>C, NM_033453.3:c.124+21A>C, 7270101, NC_000020.11:g.3213247A>C, rs7270101, [GRCh37]chr20:3193893, NG_012093.1:g.8838A>C
PRSS53,VKORC1	rs7294	C	T	16:31102321:C:T	0.380285	0.999925	0.460438	0.999337	0.393521	0.999904	0.190477	0.999778	0.393614	0.455446	0.393617	0.371	0.481	0.999	0.35	0.458	0.453	1	NA	NA	NA	PA166154977	rs7294	PA165450635,PA133787052	PRSS53,VKORC1	NC_000016.9:31102321	28	3	1	0	0	NM_001311311.1:c.*134G>A, NM_024006.5:c.*134G>A, rs7294, XR_243303.1:n.1175G>A, XM_011545819.1:c.-2191G>A, NM_206824.2:c.*237G>A, XM_011545945.1:c.*237G>A, NC_000016.10:g.31091000C>T, XM_011545820.1:c.-2191G>A, 7294, 9041 G>A on AY587020, rs17880624, [GRCh38]chr16:31091000, XM_011545943.1:c.*134G>A, XM_005255568.1:c.*134G>A, XM_011545817.1:c.-2191G>A, XM_011545818.1:c.-2191G>A, XM_011545944.1:c.*…
YEATS4	rs7297610	C	T	12:69824024:C:T	0.0643556	0.996354	0.306281	0.987063	0.0707166	0.992353	0.0061265	0.981801	0.0602386	0.301012	0.0507075	0.0681	0.36	0.986	0.0682	0.339	0.00129	0.943	0.0736	0.3283	0.072	PA166154598	rs7297610	PA134992686	YEATS4	NC_000012.11:69824024	4	1	1	0	0	NC_000012.11:g.69824024C>T, NC_000012.12:g.69430244C>T, rs57437026, [GRCh37]chr12:69824024, 7297610, rs7297610, XR_945061.1:n.-1307C>T
LTC4S,MGAT4B	rs730012	A	C	5:179220638:A:C	0.287747	0.976184	0.0817287	0.979737	0.192613	0.977585	0.191284	0.969473	0.301248	0.0858423	0.183962	0.284	0.0352	0.98	0.254	0.05	0.124	0.975	0.3121	0.0408	0.2219	PA166156740	rs730012	PA235,PA30783	LTC4S,MGAT4B	NC_000005.9:179220638	4	2	1	0	0	NG_028161.1:g.4653A>C, XM_005265914.1:c.-1757A>C, 730012, XM_005265913.1:c.7-237A>C, [GRCh37]chr5:179220638, NC_000005.10:g.179793637A>C, NC_000005.9:g.179220638A>C, NM_145867.1:c.-444A>C, XM_005265912.1:c.-288A>C, rs730012
PNPLA3	rs738409	C	G	22:44324727:C:G	0.225578	0.993635	0.140013	0.993256	0.432969	0.995625	0.318796	0.993675	0.224289	0.139093	0.502364	0.237	0.117	0.992	0.269	0.153	0.8	0.996	NA	NA	NA	PA166165078	rs738409	PA38592	PNPLA3	NC_000022.10:44324727	3	2	1	0	0	738409, [GRCh37.p13]chr22:44324727, rs738409, NP_079501.2:p.I148M
APOC1,APOE	rs7412	C	T	19:45412079:C:T	0.0802282	0.964627	0.103343	0.870315	0.0412116	0.931214	0.0870315	0.916204	0.0820818	0.106134	0.0415648	0.0731	0.11	0.856	0.052	0.115	0.00129	0.645	NA	NA	NA	PA166155341	rs7412	PA51,PA55	APOC1,APOE	NC_000019.9:45412079	25	9	1	0	0	NC_000019.10:g.44908822C>T, XM_005258868.1:c.526C>T, XP_005258924.1:p.Arg202Cys, XM_005258867.1:c.604C>T, [GRCh37]chr19:45412079, NC_000019.9:g.45412079C>T, 7412, NM_001302688.1:c.604C>T, NP_001289617.1:p.Arg202Cys, rs7412, XP_005258925.1:p.Arg176Cys, NP_000032.1:p.R176C, NP_000032.1:p.Arg176Cys, NM_001302689.1:c.526C>T, NM_001302691.1:c.526C>T, NP_001289620.1:p.Arg176Cys, [GRCh38]chr19:44908822,…
CFTR	rs74503330	G	A	7:117282526:G:A	1.17748e-05	1	0	NA	0	NA	0	NA	NA	NA	NA	0	0	0	0	0	0	0	NA	NA	NA	PA166157511	rs74503330	PA109	CFTR	NC_000007.13:117282526	3	1	1	0	0	XM_011515753.1:c.3509G>A, 74503330, XP_011514055.1:p.Ser1170Asn, NM_000492.3:c.3752G>A, NC_000007.14:g.117642472G>A, XP_011514053.1:p.Ser1281Asn, NC_000007.13:g.117282526G>A, XM_011515752.1:c.3842G>A, [GRCh38]chr7:117642472, XM_011515751.1:c.3842G>A, rs74503330, XP_011514054.1:p.Ser1281Asn, NG_016465.4:g.181689G>A, NP_000483.3:p.Ser1251Asn, XP_011514056.1:p.Ser1170Asn, [GRCh37]chr7:117282526, NP_…
CFTR	rs74551128	C	A	7:117188849:C:A	0	NA	0	NA	9.53907e-06	1	0	NA	6.50957e-05	0	0	0	0	0	1.63e-05	0	0	0	NA	NA	NA	PA166162705	rs74551128	PA109	CFTR	NC_000007.13:117188849	2	2	1	0	0	[GRCh38]chr7:117548795, 74551128, NP_000483.3:p.A455E,V, rs74551128, [GRCh37.p13]chr7:117188849
CCHCR1,PSORS1C2	rs746647	A	G	6:31114182:A:G	0.319913	1	0.234166	0.999997	0.280744	0.999999	0.146675	1	0.312289	0.23046	0.299054	0.319	0.215	1	0.296	0.303	0.235	1	0.3151	0.2216	0.2752	PA166156944	rs746647	PA134942738,PA33920	CCHCR1,PSORS1C2	NC_000006.11:31114182	1	1	1	0	0	XM_011547890.1:c.1314-597C>T, rs9263747, XM_011547893.1:c.1314-597C>T, XM_011548246.1:c.1608-597T>C, XR_952828.1:n.1858-597C>T, XM_005275268.1:c.1206-597T>C, XM_011547658.1:c.1314-597T>C, XM_011547255.1:c.1314-597C>T, XM_005274989.1:c.1314-597T>C, NM_019052.3:c.1314-597C>T, XM_005272837.1:c.1314-597T>C, XM_005274993.1:c.1206-597C>T, rs1265072, XM_005272834.1:c.1314-597T>C, XM_005274992.1:c.1314-5…
CFTR	rs75039782	C	T	7:117280015:C:T	0.000178762	1	1.20272e-05	1	0.000257555	1	0.000239177	1	0	0	0	4.18e-05	4.96e-06	1	0.000375	0	0.000117	1	NA	NA	NA	PA166157514	rs75039782	PA109	CFTR	NC_000007.13:117280015	2	1	1	0	0	rs75039782, NC_000007.13:g.117280015C>T, 75039782, XM_011515751.1:c.3808-2477C>T, XM_011515752.1:c.3808-2477C>T, [GRCh38]chr7:117639961, [GRCh37]chr7:117280015, NM_000492.3:c.3717+12191C>T, XM_011515753.1:c.3475-2477C>T, NC_000007.14:g.117639961C>T, NG_016465.4:g.179178C>T, XM_011515754.1:c.3475-2477C>T
CFTR	rs75541969	G	C	7:117254753:G:C	0.00042175	1	9.62178e-05	1	0.00108745	1	0	NA	0.000259504	0	0	0.000481	4.96e-06	1	0.00184	0	2.93e-05	1	NA	NA	NA	PA166164958	rs75541969	PA109	CFTR	NC_000007.13:117254753	1	1	1	0	0	75541969, rs75541969, [GRCh38]chr7:117614699, NP_000483.3:p.D1152H, [GRCh37.p13]chr7:117254753
TANC1	rs7582141	G	T	2:159899489:G:T	0.0265843	0.919133	0.270763	0.894579	0.136437	0.937805	0.169088	0.884607	0.0302775	0.282408	0.175708	0.0442	0.323	0.887	0.0333	0.321	0.266	0.943	0.0417	0.3154	0.1628	PA166155767	rs7582141	PA142670838	TANC1	NC_000002.11:159899489	1	1	1	0	0	rs7582141, 7582141, XM_011512053.1:c.-15-22919G>T, XM_011512058.1:c.-15-22919G>T, rs111168164, XM_011512055.1:c.-15-22919G>T, XM_011512051.1:c.-15-22919G>T, NM_033394.2:c.-15-22919G>T, XM_011512052.1:c.-483G>T, NC_000002.11:g.159899489G>T, NC_000002.12:g.159042977G>T, XM_006712812.2:c.-15-22919G>T, rs57545460, [GRCh37]chr2:159899489, XM_011512048.1:c.4-22919G>T, XM_006712810.2:c.-15-22919G>T, NM_…
CFTR	rs77010898	G	A	7:117282620:G:A	0.000257974	1	2.00454e-05	1	4.76954e-05	1	0	NA	0.000129685	0	0	8.36e-05	4.96e-06	1	8.14e-05	0	0	0	NA	NA	NA	PA166157518	rs77010898	PA109	CFTR	NC_000007.13:117282620	7	3	1	0	0	77010898, NP_000483.3:p.Trp1282Ter, XP_011514055.1:p.Trp1201Ter, XP_011514053.1:p.Trp1312Ter, NC_000007.14:g.117642566G>A, [GRCh37]chr7:117282620, NM_000492.3:c.3846G>A, XM_011515753.1:c.3603G>A, XM_011515751.1:c.3936G>A, NG_016465.4:g.181783G>A, rs77010898, [GRCh38]chr7:117642566, NP_000483.3:p.W1282*,C, XM_011515752.1:c.3936G>A, XP_011514054.1:p.Trp1312Ter, XM_011515754.1:c.3603G>A, XP_01151405…
SEMA3C	rs7779029	T	C	7:80532112:T:C	0.0577491	0.9988	0.330813	0.998535	0.0770267	0.998128	0.154301	0.99556	0.051317	0.332145	0.0734597	0.0609	0.394	0.998	0.066	0.414	0.00222	0.981	0.0467	0.3646	0.0821	PA166157427	rs7779029	PA35647	SEMA3C	NC_000007.13:80532112	1	1	1	0	0	NC_000007.14:g.80902796T>C, rs7779029, 7779029, NM_006379.3:c.103+13883A>G, XM_005250112.1:c.157+13883A>G, rs61425409, NC_000007.13:g.80532112T>C, [GRCh37]chr7:80532112, XM_005250113.1:c.-72+3033A>G
CFTR	rs77834169	C	T	7:117171028:C:T	0.000183044	1	2.40545e-05	1	0.000152625	1	0	NA	6.48256e-05	0	0	4.18e-05	1.98e-05	1	9.77e-05	0.000643	0.000117	1	NA	NA	NA	PA166164944	rs77834169	PA109	CFTR	NC_000007.13:117171028	1	1	1	0	0	NP_000483.3:p.R117C,G,S, [GRCh38]chr7:117530974, 77834169, rs77834169, [GRCh37.p13]chr7:117171028
CRHR2	rs7793837	A	T	7:30726777:A:T	0.248362	0.994109	0.768999	0.995868	0.338534	0.990684	0.188396	0.999174	0.234635	0.773533	0.306872	0.247	0.892	0.993	0.286	0.868	0.292	0.999	0.2575	0.8601	0.3357	PA166157430	rs7793837	PA26875	CRHR2	NC_000007.13:30726777	3	1	1	0	0	NG_029169.1:g.17943T>A, NM_001202475.1:c.184+2030T>A, NC_000007.13:g.30726777A>T, rs58713119, [GRCh37]chr7:30726777, rs7793837, NM_001202481.1:c.-166-546T>A, NC_000007.14:g.30687161A>T, rs10384543, 7793837
SLC28A3	rs7853758	G	A	9:86900926:G:A	0.14054	0.998304	0.31087	0.995158	0.200136	0.998439	0.173624	0.99871	0.148521	0.312601	0.201651	0.146	0.347	0.995	0.159	0.358	0.231	0.999	0.1372	0.3396	0.2334	PA166157790	rs7853758	PA426	SLC28A3	NC_000009.11:86900926	6	1	1	0	0	NP_071410.1:p.Leu461=, XM_011518908.1:c.742C>T, XM_011518907.1:c.1132C>T, [GRCh37]chr9:86900926, NM_001199633.1:c.1381C>T, XP_011517209.1:p.Leu378=, NM_022127.2:c.1381C>T, NR_037638.2:n.1703C>T, XR_930033.1:n.88-3031G>A, rs59559753, NC_000009.12:g.84286011G>A, NP_001186562.1:p.Leu461=, XM_011518906.1:c.1465C>T, rs7853758, 7853758, XM_011518905.1:c.1465C>T, NC_000009.11:g.86900926G>A, XP_011517208…
CFTR	rs78655421	G	A	7:117171029:G:A	0.00273388	1	0.00043298	1	0.000763126	1	0.000358766	1	0.00142653	0.000688547	0.00236407	0.00213	2.98e-05	1	0.0013	0	0	0	NA	NA	NA	PA166157519	rs78655421	PA109	CFTR	NC_000007.13:117171029	7	1	1	0	0	XM_011515751.1:c.440G>C, XM_011515751.1:c.440G>A, XP_011514053.1:p.Arg147Pro, [GRCh38]chr7:117530975, XP_011514054.1:p.Arg147His, XM_011515753.1:c.107G>T, NC_000007.14:g.117530975G>T, NC_000007.13:g.117171029G>T, NP_000483.3:p.Arg117His, XM_011515754.1:c.107G>A, XP_011514053.1:p.Arg147Leu, XM_011515754.1:c.107G>C, NM_000492.3:c.350G>A, XP_011514055.1:p.Arg36Leu, NC_000007.13:g.117171029G>A, NG_01…
TCF7L2	rs7903146	C	T	10:114758349:C:T	0.295619	0.998085	0.295497	0.994797	0.258671	0.998298	0.057519	0.997137	0.269331	0.299701	0.212264	0.29	0.297	0.994	0.365	0.297	0.0566	0.998	0.3171	0.2602	0.2349	PA166154084	rs7903146	PA36394	TCF7L2	NC_000010.10:114758349	5	2	1	0	0	XM_005270079.1:c.450+33966C>T, NM_001198530.1:c.381+46983C>T, XM_005270086.1:c.382-41435C>T, XM_005270095.1:c.450+33966C>T, [GRCh37]chr10:114758349, XM_011540110.1:c.382-41435C>T, XM_011540119.1:c.450+33966C>T, NM_001146283.1:c.382-41435C>T, NM_001198531.1:c.450+33966C>T, XM_005270091.2:c.450+33966C>T, XM_005270088.1:c.382-41435C>T, XM_011540111.1:c.382-41435C>T, XM_005270078.1:c.450+33966C>T, XM…
HTR2A	rs7997012	A	G	13:47411985:A:G	0.584529	0.997554	0.925466	0.997585	0.687661	0.989469	0.719079	0.99524	0.545413	0.929458	0.674528	0.606	0.998	0.98	0.654	0.997	0.663	0.978	0.5706	0.9856	0.6484	PA166154726	rs7997012	PA193	HTR2A	NC_000013.10:47411985	17	3	1	0	0	NG_013011.1:g.64185T>C, NC_000013.11:g.46837850A>G, 7997012, [GRCh37]chr13:47411985, NM_000621.4:c.614-2211T>C, rs7997012, rs60567994, NM_001165947.2:c.362-2211T>C, NC_000013.10:g.47411985A>G
CFTR	rs80282562	G	A	7:117174372:G:A	8.56346e-06	1	0	NA	0	NA	0	NA	NA	NA	NA	0	0	0	0	0	0	0	NA	NA	NA	PA166157521	rs80282562	PA109	CFTR	NC_000007.13:117174372	2	1	1	0	0	rs80282562, NM_000492.3:c.532G>A, XP_011514053.1:p.Gly208Arg, NC_000007.14:g.117534318G>A, XM_011515753.1:c.289G>A, NG_016465.4:g.73535G>A, [GRCh37]chr7:117174372, NP_000483.3:p.G178R, [GRCh38]chr7:117534318, XM_011515752.1:c.622G>A, XP_011514054.1:p.Gly208Arg, NP_000483.3:p.Gly178Arg, NC_000007.13:g.117174372G>A, XM_011515754.1:c.289G>A, XP_011514055.1:p.Gly97Arg, 80282562, NG_016465.3:g.73535G>…
VKORC1	rs8050894	C	G	16:31104509:C:G	0.383865	0.996305	0.264546	0.996612	0.440019	0.996271	0.7821	0.985247	0.371683	0.268332	0.465558	0.403	0.233	0.997	0.411	0.247	0.546	0.996	NA	NA	NA	PA166155084	rs8050894	PA133787052	VKORC1	NC_000016.9:31104509	11	1	1	0	0	XM_011545943.1:c.283+124G>C, XM_011545945.1:c.173+1369G>C, XR_950848.1:n.1071+124G>C, rs17886369, 8050894, NM_206824.2:c.173+1369G>C, NM_001311311.1:c.283+124G>C, [GRCh37]chr16:31104509, NC_000016.9:g.31104509C>G, NG_011564.1:g.6768G>C, XM_011545944.1:c.283+124G>C, [GRCh38]chr16:31093188, NC_000016.10:g.31093188C>G, NM_024006.5:c.283+124G>C, rs8050894, XR_243303.1:n.832+124G>C, XM_005255568.1:c.2…
IFNL3,IFNL4	rs8099917	T	G	19:39743165:T:G	0.198478	0.994843	0.0667086	0.994577	0.265156	0.996741	0.0561002	0.995705	0.192617	0.0726103	0.28673	0.19	0.0388	0.993	0.193	0.0385	0.455	0.999	NA	NA	NA	PA166155435	rs8099917	PA134952671,PA166049147	IFNL3,IFNL4	NC_000019.9:39743165	89	4	2	0	1	rs8099917, NC_000019.9:g.39743165T>G, 8099917, NC_000019.10:g.39252525T>G, [GRCh37]chr19:39743165, rs60715659
SLC28A3	rs885004	G	A	9:86909550:G:A	0.124994	0.999248	0.102639	0.997645	0.169522	0.998882	0.172047	0.999063	0.132074	0.100966	0.181604	0.131	0.0964	0.997	0.146	0.0879	0.233	0.999	0.1262	0.1006	0.2017	PA166157716	rs885004	PA426	SLC28A3	NC_000009.11:86909550	2	1	1	0	0	885004, XM_011518907.1:c.613-360C>T, [GRCh37]chr9:86909550, NC_000009.12:g.84294635G>A, NM_022127.2:c.862-360C>T, XM_011518910.1:c.946-360C>T, rs59238422, NM_001199633.1:c.862-360C>T, rs885004, XM_011518906.1:c.946-360C>T, XR_929832.1:n.1073-360C>T, NR_037638.2:n.1184-360C>T, XM_011518908.1:c.223-360C>T, XM_011518909.1:c.946-360C>T, NC_000009.11:g.86909550G>A, XM_011518905.1:c.946-360C>T
UGT1A1,UGT1A10,UGT1A3,UGT1A4,UGT1A5,UGT1A6,UGT1A7,UGT1A8,UGT1A9	rs887829	C	T	2:234668570:C:T	0.324885	0.999917	0.447917	0.999588	0.330319	0.999879	0.15671	0.999769	0.325231	0.458708	0.333333	0.292	0.484	1	0.322	0.482	0.307	1	0.2982	0.4932	0.379	PA166155607	rs887829	PA420,PA37174,PA37178,PA37179,PA37180,PA37181,PA37182,PA37183,PA419	UGT1A1,UGT1A10,UGT1A3,UGT1A4,UGT1A5,UGT1A6,UGT1A7,UGT1A8,UGT1A9	NC_000002.11:234668570	15	5	1	0	0	NM_001072.3:c.862-7110C>T, XR_241239.1:n.-342C>T, NM_019077.2:c.856-7110C>T, NG_033238.1:g.4652C>T, NC_000002.12:g.233759924C>T, NM_000463.2:c.-364C>T, NM_019093.2:c.868-7110C>T, NM_021027.2:c.856-7110C>T, [GRCh37]chr2:234668570, NM_019078.1:c.868-7110C>T, NC_000002.11:g.234668570C>T, NG_002601.2:g.175181C>T, rs34790730, NM_019076.4:c.856-7110C>T, NM_205862.1:c.61-7110C>T, rs12990609, XR_241238.1…
CEP72	rs924607	C	T	5:610093:C:T	0.399027	0.945091	0.112784	0.933696	0.320258	0.948868	0.255795	0.94297	0.434016	0.114299	0.308511	0.383	0.0492	0.887	0.406	0.0618	0.241	0.965	0.4085	0.0787	0.317	PA166156745	rs924607	PA142672125	CEP72	NC_000005.9:610093	5	1	1	0	0	XR_925674.1:n.4533C>T, XR_951682.1:n.4681C>T, NC_000005.9:g.610093C>T, XR_925672.1:n.4781C>T, rs924607, [GRCh37]chr5:610093, XR_951683.1:n.4533C>T, NR_103444.1:n.366+1469G>A, XR_925673.1:n.4681C>T, XR_951681.1:n.4781C>T, NC_000005.10:g.609978C>T, NT_187550.1:g.16919G>A, 924607
BCKDK,PRSS53,VKORC1	rs9923231	C	T	16:31107689:C:T	0.379122	0.999949	0.0990916	0.999605	0.415132	0.999936	0.783694	0.999779	0.368571	0.100874	0.444444	0.4	0.0313	0.999	0.401	0.0369	0.547	1	NA	NA	NA	PA166155091	rs9923231	PA134899581,PA165450635,PA133787052	BCKDK,PRSS53,VKORC1	NC_000016.9:31107689	238	6	5	2	1	NC_000016.10:g.31096368C>T, rs60511154, NC_000016.10:g.31096368C=, NM_024006.5:c.-1639G=, 9923231, NC_000016.9:g.31107689C>T, XR_950848.1:n.-31G=, rs117572127, NM_001311311.1:c.-1639G=, NM_206824.2:c.-1639G=, XM_011545945.1:c.-1252G>A, 3673A/G on AY587020, NM_001311311.1:c.-1639G>A, XM_005255568.1:c.-1639G=, XM_011545944.1:c.-1252G>A, NM_024006.5:c.-1639G>A, XM_005255568.1:c.-1639G>A, NG_011564.1…
PRSS53,VKORC1	rs9934438	G	A	16:31104878:G:A	0.378292	0.996348	0.0988945	0.997701	0.414256	0.996471	0.780943	0.985333	0.368686	0.100855	0.443128	0.399	0.0312	0.998	0.399	0.0369	0.546	0.996	NA	NA	NA	PA166155096	rs9934438	PA165450635,PA133787052	PRSS53,VKORC1	NC_000016.9:31104878	106	5	2	0	0	NM_001311311.1:c.174-136C>T, XM_011545943.1:c.174-136C>T, NC_000016.10:g.31093557G>A, XR_950848.1:n.962-136C>T, [GRCh37.p13]chr16:31104878, XM_011545944.1:c.174-136C>T, NC_000016.9:g.31104878G>A, NM_024006.5:c.174-136C>T, [GRCh38]chr16:31093557, rs17641219, XR_243303.1:n.823-236C>T, 9934438, NM_206824.2:c.173+1000C>T, XM_005255568.1:c.174-136C>T, rs9934438, NG_011564.1:g.6399C>T, XM_011545945.1:c…
